# Supplementary material for: Microsatellite diversity and complexity in the viral genomes of the family Caliciviridae
Source: J Genet Eng Biotechnol. 2023 Nov 24;21:140. doi: 10.1186/s43141-023-00582-x (PMC10673786; doi:10.1186/s43141-023-00582-x)
Supplement: Supplementary file 1 — Additional file 1. Genomes features and extracted microsatellites of Caliciviridae in the study. [file 43141_2023_582_MOESM1_ESM.xlsx]

## Sheet: Sheet1
Supplementary file 1: Genomes features and extracted microsatellites of Caliciviridae (CLV) in the study
Sl No.	Genome ID	Genome	Genome Shape	Family	Genus	Virus name	Host	Accession No	Virus Abbrev.	Size (bp)	GC%	SSR	sRA	sRD	cSSR10	cRA	cRD	cSSR%	cSSR20	cSSR30	cSSR40	cSSR50
1	CLV01	RNA	linear	Caliciviridae	Bavovirus	Chicken calicivirus	Chicken	HQ010042	CCV	7908	54	28	3.54072	24.0263	1	0.126454	2.40263	7.14286	1	2	3	5
2	CLV02	RNA	linear	Caliciviridae	Lagovirus	European brown hare syndrome virus	Lepus europaeus (European hare)	Z69620	EBHSV	7442	49.3	20	2.68745	18.2747	0	0	0	0	2	3	4	4
3	CLV03	RNA	linear	Caliciviridae	Lagovirus	Rabbit hemorrhagic disease virus	Rabbit	M67473	RHDV	7437	50.2	18	2.42033	15.3288	0	0	0	0	0	0	0	1
4	CLV04	RNA	linear	Caliciviridae	Minovirus	Fathead minnow calicivirus	Pimephales promelas	KX371097	FMCV	6564	50.7	11	1.67581	10.6642	1	0.152346	1.82815	18.1818	2	2	2	2
5	CLV05	RNA	linear	Caliciviridae	Nacovirus	Turkey calicivirus	Turkey	JQ347522	TCV	7656	50	24	3.1348	20.8986	0	0	0	0	1	1	1	2
6	CLV06	RNA	linear	Caliciviridae	Unclassified	Goose calicivirus strain N	Goose	KJ473715		8013	54.7	21	2.62074	17.4716	1	0.124797	1.99676	9.52381	2	3	3	3
7	CLV07	ss-RNA	linear	Caliciviridae	Nebovirus	Newbury-1 virus	Cattle	DQ013304	N1V	7454	56.2	25	3.3539	23.3432	0	0	0	0	0	0	1	3
8	CLV08	RNA	linear	Caliciviridae	Nebovirus	Nebraska virus	Chlorella variabilis	AY082891	NBV	7453	56.6	22	2.95183	22.0046	1	0.134174	1.87844	9.09091	1	1	1	2
9	CLV09	RNA	linear	Caliciviridae	Unclassified	Kırklareli virus	Bovine	KT119483		7484	58.4	20	2.67237	18.1721	1	0.133618	2.27151	10	1	2	3	3
10	CLV10	ss-RNA	linear	Caliciviridae	Norovirus	Norwalk virus	Homo sapiens	M87661	NV	7654	48	29	3.78887	25.6075	1	0.130651	2.87431	6.89655	1	2	4	4
11	CLV11	RNA	linear	Caliciviridae	Norovirus	Lordsdale virus	Homo sapiens	X86557	LV	7555	50.1	27	3.57379	24.6195	2	0.264725	4.23561	14.8148	2	2	2	3
12	CLV12	ss-RNA	linear	Caliciviridae	Norovirus	Maryland virus	Homo sapiens	AY032605	MV	7556	50.1	22	2.91159	19.19	2	0.26469	5.16146	18.1818	3	3	4	4
13	CLV13	RNA	linear	Caliciviridae	Norovirus	Jena virus	Bovine	AJ011099	JV	7338	55.8	28	3.81575	25.075	2	0.272554	5.85991	14.2857	2	3	5	5
14	CLV14	RNA	linear	Caliciviridae	Norovirus	Murine norovirus 1	Interferon-alpha/beta/gamma receptor knock-out/Mus musculus	AY228235	MNV1	7371	56.7	20	2.71334	19.6717	3	0.407	7.46167	30	4	4	4	5
15	CLV15	RNA	linear	Caliciviridae	Norovirus	Dog norovirus	Dog	FJ692500	CaV	7637	56.4	27	3.53542	23.9623	0	0	0	0	0	1	1	1
16	CLV16	RNA	linear	Caliciviridae	Norovirus	Sapporo-HK299 virus	Homo sapiens/Macaca mulatta/Chlorocebus aethiops	KJ196290	SaV	7551	49.2	28	3.70812	24.6325	4	0.529731	7.81353	28.5714	5	7	7	9
17	CLV17	RNA	linear	Caliciviridae	Recovirus	Tulane virus	Homo sapiens	EU391643	TV	6714	46.6	23	3.42568	21.1498	0	0	0	0	1	3	3	3
18	CLV18	RNA	linear	Caliciviridae	Unclassified	Human recovirus Venezuela	Homo sapiens	MG571787		6807	46	17	2.49743	17.3351	1	0.146908	3.23197	11.7647	1	2	3	3
19	CLV19	RNA	linear	Caliciviridae	salovirus	Atlantic salmon calicivirus	Salmo salar L. (Atlantic salmon)	KJ577139	ASCV	7443	53.5	11	1.4779	10.0766	2	0.268709	5.64289	36.3636	2	2	2	2
20	CLV20	RNA	linear	Caliciviridae	sapovirus	Sapporo virus	Homo sapiens	HM002617	SV	7433	50.7	26	3.49791	22.871	0	0	0	0	1	1	3	4
21	CLV21	RNA	linear	Caliciviridae	sapovirus	Manchester virus	Homo sapiens, enteron	X86560	MV	7431	50.7	26	3.49886	23.0117	0	0	0	0	1	3	4	4
22	CLV22	RNA	linear	Caliciviridae	sapovirus	Bristol virus	Homo sapiens, enteron	AJ249939	BV	7490	52.2	17	2.26969	16.4219	0	0	0	0	1	2	2	2
23	CLV23	RNA	linear	Caliciviridae	sapovirus	Cowden I virus	Pig	AF182760	CIV	7320	53.5	29	3.96175	25.5464	0	0	0	0	0	0	2	2
24	CLV24	mRNA	linear	Caliciviridae	sapovirus	Ehime virus	Homo sapiens	DQ058829	EV	7427	53.3	21	2.82752	20.0619	0	0	0	0	1	1	1	1
25	CLV25	RNA	linear	Caliciviridae	sapovirus	Nongkhai virus	Homo sapiens	AY646856	NKV	7500	49.7	22	2.93333	18.9333	1	0.133333	2.26667	9.09091	2	2	4	5
26	CLV26	RNA	linear	Caliciviridae	Unclassified	Porcine_sapovirus_JJ681	Swine	AY974192		7198	52.8	24	3.33426	23.8955	0	0	0	0	1	3	4	5
27	CLV27	RNA	linear	Caliciviridae	Valovirus	St-Valérien calicivirus	Sus scrofa (swine)	FJ355928	SVCV	6434	54.3	24	3.73018	27.821	1	0.155424	3.10849	8.33333	1	2	2	2
28	CLV28	ss-RNA	linear	Caliciviridae	Vesivirus	Feline calicivirus	Felis catus	M86379	FCV	7690	46.1	20	2.60078	17.9454	1	0.130039	2.08062	10	1	1	1	2
29	CLV29	RNA	linear	Caliciviridae	Vesivirus	Vesicular exanthema of swine virus	Sus scrofa/Odobenus rosmarus/Otariidae	U76874	VESV	8284	47.8	18	2.17286	14.6065	1	0.120715	1.69	11.1111	1	2	2	3
30	CLV30	RNA	linear	Caliciviridae	Unclassified	Calicivirus 2117	Chinese hamster ovary cells	AY343325	2117	8091	46.5	11	1.35954	8.4044	0	0	0	0	0	0	0	0
31	CLV31	RNA	linear	Caliciviridae	Unclassified	Canine vesivirus [Bari/212/07/ITA]	Dog	JN204722	CaVV	8450	46.8	15	1.77515	11.5976	0	0	0	0	1	1	1	1
32	CLV32	RNA	linear	Caliciviridae	Unclassified	Mink calicivirus [MCV-DL/2007/CN]	Mink	JX847605	MCV	8427	45.5	25	2.96665	20.5293	0	0	0	0	1	2	2	2
33	CLV33	RNA	linear	Caliciviridae	Unclassified	San Miguel sea lion virus 8 [274]	Zalophus californianus	KM244552; KP137550	SMSV-8	8489	51.3	21	2.47379	17.5521	0	0	0	0	0	2	3	3
34	CLV34	RNA	linear	Caliciviridae	Unclassified	San Miguel sea lion virus 12 [2615T]	Zalophus californianus	MK962352	SMSV-12	8724	49.4	26	2.98028	20.2889	2	0.229253	7.22146	15.3846	2	3	3	5
35	CLV35	RNA	linear	Caliciviridae	Unclassified	Ferret-badger vesivirus [JX12/China/2012]	Ferret badger	KJ701554	FBV	8376	45.2	19	2.26839	15.4011	0	0	0	0	1	1	2	2
36	CLV36	RNA	linear	Caliciviridae	Unclassified	Avocet calicivirus	Red-necked Avocet	MH453804		8509	52.8	29	3.40816	22.7994	2	0.235045	5.87613	17.2414	4	4	8	8
37	CLV37	RNA	linear	Caliciviridae	Unclassified	Beihai conger calicivirus	Conger japonicus	MG599956		6981	53.3	17	2.43518	16.0435	1	0.143246	3.29466	17.6471	2	3	3	3
38	CLV38	RNA	linear	Caliciviridae	Unclassified	Beihai fish calicivirus	Fish	MG599957		6847	52.4	16	2.33679	15.9194	2	0.292099	4.81963	25	2	2	3	4
39	CLV39	RNA	linear	Caliciviridae	Unclassified	Beihai yellowfin seabream calicivirus	Acanthopagrus latus	MG599958		6816	51.7	23	3.37441	21.2735	0	0	0	0	0	1	2	2
40	CLV40	RNA	linear	Caliciviridae	Unclassified	Dongbei arctic lamprey calicivirus 1	Lethenteron camtschaticum	MG599967		8522	56.3	22	2.58155	17.6015	1	0.117343	1.87749	9.09091	3	3	3	4
41	CLV41	RNA	linear	Caliciviridae	Unclassified	Dongbei arctic lamprey calicivirus 2	Lethenteron camtschaticum	MG599968		7365	58.6	32	4.34487	29.871	2	0.271555	5.43109	12.5	2	4	5	4
42	CLV42	RNA	linear	Caliciviridae	Unclassified	Fujian spotted paddle-tail newt calicivirus	Pachytriton brevipes	MG599974		7367	43.5	28	3.80073	25.5192	0	0	0	0	0	1	2	2
43	CLV43	RNA	linear	Caliciviridae	Unclassified	Goose calicivirus H146	Goose	KY399947		8449	49.1	23	2.72222	18.7004	3	0.355072	6.39129	26.087	3	4	4	4
44	CLV44	RNA	linear	Caliciviridae	Unclassified	Guangdong greater green snake calicivirus	Cyclophiops major	MG599973		6799	52.5	22	3.23577	20.0029	3	0.441241	8.23651	27.2727	3	3	4	4
45	CLV45	RNA	linear	Caliciviridae	Unclassified	Guangdong pseudohemiculter dispar calicivirus	Pseudohemiculter dispar	MG599978		7380	56.8	15	2.03252	13.5501	0	0	0	0	0	0	0	0
46	CLV46	RNA	linear	Caliciviridae	Unclassified	Ruddy turnstone calicivirus	Arenaria interpres	MK189094		8127	51.5	12	1.47656	9.59764	0	0	0	0	0	1	2	2
47	CLV47	RNA	linear	Caliciviridae	Unclassified	Ruddy turnstone calicivirus A	Ruddy Turnstone	MH453861		8798	51.8	28	3.18254	20.6865	3	0.340987	5.79677	21.4286	4	4	5	5
48	CLV48	RNA	linear	Caliciviridae	Unclassified	Ruddy turnstone calicivirus B	Ruddy Turnstone	MH453862		7950	51	16	2.01258	12.8302	1	0.125786	2.13836	12.5	1	1	1	1
49	CLV49	RNA	linear	Caliciviridae	Unclassified	Shelduck calicivirus	Australian Shelduck	MH453874		8741	51.2	10	1.14403	7.89383	0	0	0	0	0	0	0	0
50	CLV50	RNA	linear	Caliciviridae	Unclassified	Wenling callionymus kaianus calicivirus	Callionymus kaianus	MG599966		7478	50.4	20	2.67451	17.9192	1	0.133726	2.80824	10	1	1	2	2
51	CLV51	RNA	linear	Caliciviridae	Unclassified	Wenling rattails calicivirus 1	Coelorinchus multispinulosus	MG599970		7725	54.1	21	2.71845	19.0291	1	0.12945	2.71845	9.52381	1	2	4	4
52	CLV52	RNA	linear	Caliciviridae	Unclassified	Wenling rattails calicivirus 2	Coelorinchus multispinulosus	MG599969		7405	51.8	20	2.70088	17.2856	0	0	0	0	0	0	1	1
53	CLV53	RNA	linear	Caliciviridae	Unclassified	Wenling rattails calicivirus 3	Coelorinchus multispinulosus	MG599971		7003	55.1	22	3.14151	19.8486	3	0.428387	7.42539	18.1818	3	3	5	5
54	CLV54	RNA	linear	Caliciviridae	Unclassified	Wenling sharpspine skate calicivirus	Okamejei acutispina	MG599977		7535	47.9	21	2.78699	18.3145	0	0	0	0	0	1	2	2
55	CLV55	RNA	linear	Caliciviridae	Unclassified	Wenling yellow goosefish calicivirus	Lophius litulon	MG599972		8034	48.3	22	2.73836	17.9238	0	0	0	0	1	2	2	3
56	CLV56	RNA	linear	Caliciviridae	Unclassified	Wuhan carp calicivirus 2	Carassius auratus	MG599963		7212	53.5	21	2.91181	19.2734	0	0	0	0	0	0	0	1
57	CLV57	RNA	linear	Caliciviridae	Unclassified	Wuhan sharpbelly calicivirus	Hemiculter leucisculus	MG599964		6479	45.3	19	2.93255	18.9844	2	0.30869	4.01296	21.0526	3	4	6	6
58	CLV58	RNA	linear	Caliciviridae	Unclassified	Wuhan spiny eel calicivirus 1	Macrognathus aculeatus	MG599962		6584	51.7	12	1.8226	11.8469	0	0	0	0	0	0	0	0
59	CLV59	RNA	linear	Caliciviridae	Unclassified	Wuhan spiny eel calicivirus 2	Macrognathus aculeatus	MG599965		6435	47.9	22	3.4188	23.9316	0	0	0	0	1	3	4	4
60	CLV60	RNA	linear	Caliciviridae	Unclassified	Yancheng osbecks grenadier anchovy calicivirus	Coilia mystus	MG599979		7091	50.3	25	3.5256	22.7048	0	0	0	0	0	0	0	1
61	CLV61	RNA	linear	Caliciviridae	Unclassified	Zhejiang gunthers frog calicivirus 1	Sylvirana guentheri	MG599975		6273	42.4	11	1.75355	11.6372	1	0.159413	2.86944	18.1818	1	2	2	2
62	CLV62	RNA	linear	Caliciviridae	Unclassified	Zhejiang gunthers frog calicivirus 2	Sylvirana guentheri	MG599976		7655	46.3	21	2.74331	19.4644	1	0.130634	1.5676	9.52381	2	2	3	3
									AVG	7538.08	51.0613	21.2097	2.82441	18.9814	0.887097	0.118352	2.16597	8.45112
									TOTAL			1315			55
									MAX	8798	58.6	32	4.34487	29.871	4	0.529731	8.23651	36.3636
									MIN	6273	42.4	10	1.14403	7.89383	0	0	0	0
