# Supplementary material for: Microsatellite diversity and complexity in the viral genomes of the family Caliciviridae
Source: J Genet Eng Biotechnol. 2023 Nov 24;21:140. doi: 10.1186/s43141-023-00582-x (PMC10673786; doi:10.1186/s43141-023-00582-x)
Supplement: Supplementary file 2 — Additional file 2. SSRs and cSSRs extracted from Caliciviridae genomes. [file 43141_2023_582_MOESM2_ESM.xlsx]

## Sheet: S 2
Supplementary file 2: SSRs extracted from Caliciviridae (CLV) genomes
Genome
ID	SSR nr.	SSR type	SSR	size	start	end	SSR location
CLV01	1	p1	(C)6	6	126	131	Polyprotein
CLV01	2	p2	(TC)3	6	256	261	Polyprotein
CLV01	3	p3	(GGA)3	9	517	525	Polyprotein
CLV01	4	p2	(TC)3	6	1087	1092	Polyprotein
CLV01	5	p2	(TC)3	6	1312	1317	Polyprotein
CLV01	6	p2	(AC)3	6	1439	1444	Polyprotein
CLV01	7	p3	(GTT)3	9	1859	1867	Polyprotein
CLV01	8	p2	(CT)3	6	2249	2254	Polyprotein
CLV01	9	p1	(C)6	6	2607	2612	Polyprotein
CLV01	10	p1	(C)6	6	2718	2723	Polyprotein
CLV01	11	p3	(TGG)3	9	2818	2826	Polyprotein
CLV01	12	p3	(TGA)3	9	3148	3156	Polyprotein
CLV01	13	p2	(AC)3	6	3461	3466	Polyprotein
CLV01	14	p3	(TGC)3	9	4228	4236	Polyprotein
CLV01	15	p2	(TC)3	6	5028	5033	Polyprotein
CLV01	16	p1	(C)6	6	5328	5333	Polyprotein
CLV01	17	p2	(TC)3	6	6151	6156	Polyprotein
CLV01	18	p1	(C)6	6	6208	6213	Polyprotein
CLV01	19	p2	(CA)3	6	6599	6604	Polyprotein
CLV01	20	p3	(TGG)3	9	6643	6651	Polyprotein
CLV01	21	p3	(TGG)3	9	6751	6759	Polyprotein
CLV01	22	p2	(CT)3	6	6782	6787	Polyprotein
CLV01	23	p1	(G)7	7	6970	6976	putative minor capsid protein
CLV01	24	p2	(TC)3	6	7097	7102	putative minor capsid protein
CLV01	25	p2	(GC)3	6	7153	7158	putative minor capsid protein
CLV01	26	p2	(CA)3	6	7249	7254	putative minor capsid protein
CLV01	27	p2	(TC)3	6	7302	7307	putative minor capsid protein
CLV01	28	p2	(CA)3	6	7461	7466	putative minor capsid protein
CLV01	29	c	(C)6atggggg(C)6	19	7766	7784	putative minor capsid protein
CLV02	1	p1	(C)7	7	100	106	orf1
CLV02	2	p2	(CA)4	8	124	131	orf1
CLV02	3	p3	(GAA)3	9	165	173	orf1
CLV02	4	p2	(CG)3	6	321	326	orf1
CLV02	5	p2	(GC)4	8	340	347	orf1
CLV02	6	p2	(TG)3	6	1039	1044	orf1
CLV02	7	p2	(CA)3	6	2579	2584	orf1
CLV02	8	p2	(GT)3	6	2622	2627	orf1
CLV02	9	p2	(AG)3	6	3517	3522	orf1
CLV02	10	p2	(GT)3	6	3730	3735	orf1
CLV02	11	p2	(CA)3	6	3873	3878	orf1
CLV02	12	p2	(CT)3	6	4878	4883	orf1
CLV02	13	p1	(G)6	6	5086	5091	orf1
CLV02	14	p3	(TGC)3	9	5117	5125	orf1
CLV02	15	p2	(TG)4	8	5669	5676	orf1
CLV02	16	p2	(GT)3	6	5848	5853	orf1
CLV02	17	p3	(ACA)3	9	6444	6452	orf1
CLV02	18	p2	(AC)3	6	6643	6648	orf1
CLV02	19	p2	(CA)3	6	6716	6721	orf1
CLV02	20	p2	(AG)3	6	7101	7106	orf2
				136
CLV03	1	p2	(AC)3	6	1503	1508	potential RNA-dependent RNA polymerase
CLV03	2	p2	(GA)3	6	1730	1735	potential RNA-dependent RNA polymerase
CLV03	3	p2	(TG)3	6	2251	2256	potential RNA-dependent RNA polymerase
CLV03	4	p2	(GT)3	6	2340	2345	potential RNA-dependent RNA polymerase
CLV03	5	p2	(GT)3	6	2403	2408	potential RNA-dependent RNA polymerase
CLV03	6	p2	(TG)3	6	2918	2923	potential RNA-dependent RNA polymerase
CLV03	7	p2	(CA)3	6	3621	3626	potential RNA-dependent RNA polymerase
CLV03	8	p2	(AC)3	6	3687	3692	potential RNA-dependent RNA polymerase
CLV03	9	p2	(GT)3	6	4357	4362	potential RNA-dependent RNA polymerase
CLV03	10	p2	(CG)3	6	4407	4412	potential RNA-dependent RNA polymerase
CLV03	11	p3	(TCA)3	9	4463	4471	potential RNA-dependent RNA polymerase
CLV03	12	p2	(GT)3	6	4542	4547	potential RNA-dependent RNA polymerase
CLV03	13	p2	(GA)3	6	4887	4892	potential RNA-dependent RNA polymerase
CLV03	14	p2	(AG)3	6	5261	5266	potential RNA-dependent RNA polymerase
CLV03	15	p2	(GT)3	6	5684	5689	potential RNA-dependent RNA polymerase
CLV03	16	p3	(CCA)3	9	6473	6481	potential RNA-dependent RNA polymerase
CLV03	17	p2	(AC)3	6	6677	6682	potential RNA-dependent RNA polymerase
CLV03	18	p1	(G)6	6	7011	7016	potential RNA-dependent RNA polymerase
				114
CLV04	1	p1	(C)6	6	1222	1227	polyprotien
CLV04	2	p2	(AT)3	6	1630	1635	polyprotien
CLV04	3	p2	(CA)3	6	1849	1854	polyprotien
CLV04	4	p2	(GA)3	6	2077	2082	polyprotien
CLV04	5	p1	(C)6	6	2814	2819	polyprotien
CLV04	6	p2	(CG)4	8	4605	4612	polyprotien
CLV04	7	p2	(AG)3	6	4749	4754	polyprotien
CLV04	8	p1	(G)7	7	4771	4777	polyprotien
CLV04	9	p1	(C)7	7	4962	4968	polyprotien
CLV04	10	p2	(GA)3	6	5828	5833	polyprotien
CLV04	11	c*	(GC)2(GCCGCCGCGCTCGGTGAGCAAGGAATCCCAGAGTCGGCTGCGTACCTTTCCGGGGGCGGTCTCGGACCAGGATCACTAGGATCAGTCACGATGGCCCCGTTTGGCACCCGTGTAGCCTCGAGCGGGTATATAGGACCTTGGCTTCCTATGTCAGCAGCGTCAGTTAGACGCGGACAGGGCGTAGCTGGCCTTGCCGCACCAAGAAGGTGAATTTAAATTTAACACCATTAATTAGAAAAATTAATTTGGCAG<CGC>)(CGC)2	12	6308	6319	polyprotien
CLV04	12	p2	(TA)3	6	6438	6443	putative minor structural protein
CLV05	1	p2	(CA)3	6	239	244	polyprotein
CLV05	2	p2	(CT)3	6	688	693	polyprotein
CLV05	3	p2	(CA)3	6	836	841	polyprotein
CLV05	4	p3	(CAA)3	9	1141	1149	polyprotein
CLV05	5	p2	(CT)3	6	1353	1358	polyprotein
CLV05	6	p2	(GC)3	6	1403	1408	polyprotein
CLV05	7	p2	(CT)3	6	1500	1505	polyprotein
CLV05	8	p2	(AC)3	6	2074	2079	polyprotein
CLV05	9	p2	(TG)3	6	2397	2402	polyprotein
CLV05	10	p2	(CT)3	6	2673	2678	polyprotein
CLV05	11	p2	(AC)4	8	2746	2753	polyprotein
CLV05	12	p2	(GC)3	6	3078	3083	polyprotein
CLV05	13	p2	(CA)3	6	5052	5057	polyprotein
CLV05	14	p2	(CT)3	6	5368	5373	polyprotein
CLV05	15	p1	(C)6	6	5500	5505	polyprotein
CLV05	16	p2	(GC)3	6	5691	5696	polyprotein
CLV05	17	p3	(CTG)3	9	5848	5856	polyprotein
CLV05	18	p2	(TG)3	6	6516	6521	polyprotein
CLV05	19	p2	(CA)3	6	6659	6664	polyprotein
CLV05	20	p3	(CAA)3	9	7070	7078	small basic protein
CLV05	21	p3	(ACA)3	9	7264	7272	small basic protein
CLV05	22	p2	(TA)3	6	7572	7577	small basic protein
CLV05	23	p2	(TA)3	6	7603	7608	NCS
CLV05	24	p2	(GT)4	8	7628	7635	NCS
				160
CLV06	1	p1	(C)6	6	193	198	polyprotein
CLV06	2	p2	(GC)3	6	506	511	polyprotein
CLV06	3	p2	(CG)3	6	605	610	polyprotein
CLV06	4	p2	(CT)3	6	1249	1254	polyprotein
CLV06	5	p1	(C)6	6	1568	1573	polyprotein
CLV06	6	p2	(AC)3	6	1869	1874	polyprotein
CLV06	7	p1	(C)6	6	1991	1996	polyprotein
CLV06	8	p2	(CA)3	6	2389	2394	polyprotein
CLV06	9	p1	(T)6	6	2769	2774	polyprotein
CLV06	10	p2	(TG)3	6	2795	2800	polyprotein
CLV06	11	p2	(CT)4	8	3003	3010	polyprotein
CLV06	12	p2	(AC)4	8	3285	3292	polyprotein
CLV06	13	p2	(AC)3	6	3460	3465	polyprotein
CLV06	14	p2	(CA)3	6	4129	4134	polyprotein
CLV06	15	p2	(CT)3	6	5165	5170	polyprotein
CLV06	16	p2	(GC)3	6	5996	6001	polyprotein
CLV06	17	c	(GC)3aa(CT)4	16	6656	6671	polyprotein
CLV06	18	p3	(AAC)3	9	7421	7429	small basic protein
CLV06	19	p2	(CT)3	6	7508	7513	small basic protein
CLV06	20	p2	(TG)5	10	7895	7904	NCS
CLV06	21	p3	(TAG)3	9	7930	7938	NCS
CLV06	22	p2	(CT)3	6	7999	8004	NCS
CLV07	1	p2	(AG)3	6	14	19	NCS
CLV07	2	p1	(C)7	7	139	145	polyprotein
CLV07	3	p1	(C)6	6	262	267	polyprotein
CLV07	4	p2	(TA)4	8	785	792	polyprotein
CLV07	5	p2	(CG)3	6	927	932	polyprotein
CLV07	6	p1	(G)6	6	981	986	polyprotein
CLV07	7	p3	(CGG)3	9	1100	1108	polyprotein
CLV07	8	p2	(TG)3	6	1205	1210	polyprotein
CLV07	9	p2	(CG)3	6	2067	2072	polyprotein
CLV07	10	p2	(AC)3	6	2586	2591	polyprotein
CLV07	11	p2	(AC)3	6	2653	2658	polyprotein
CLV07	12	p3	(GAT)4	12	2986	2997	polyprotein
CLV07	13	p3	(GGC)3	9	3097	3105	polyprotein
CLV07	14	p2	(TG)3	6	3884	3889	polyprotein
CLV07	15	p2	(AG)3	6	3922	3927	polyprotein
CLV07	16	p2	(TG)3	6	4174	4179	polyprotein
CLV07	17	p1	(G)6	6	4720	4725	polyprotein
CLV07	18	p3	(AAG)3	9	4967	4975	polyprotein
CLV07	19	p3	(CGC)3	9	5130	5138	polyprotein
CLV07	20	p2	(GC)3	6	5189	5194	polyprotein
CLV07	21	p3	(GCG)3	9	5510	5518	polyprotein
CLV07	22	p1	(C)6	6	5707	5712	polyprotein
CLV07	23	p2	(CG)3	6	5867	5872	polyprotein
CLV07	24	p2	(CG)3	6	6267	6272	polyprotein
CLV07	25	p2	(AC)3	6	6456	6461	polyprotein
				174
CLV08	1	p2	(AG)3	6	14	19	NCS
CLV08	2	p1	(C)6	6	467	472	polyprotein
CLV08	3	p2	(GT)3	6	553	558	polyprotein
CLV08	4	p1	(G)6	6	980	985	polyprotein
CLV08	5	p2	(TG)3	6	1204	1209	polyprotein
CLV08	6	c	(TG)3ga(C)6	14	1435	1448	polyprotein
CLV08	7	p3	(TCA)3	9	1696	1704	polyprotein
CLV08	8	p2	(GC)3	6	2652	2657	polyprotein
CLV08	9	p3	(AAG)3	9	2916	2924	polyprotein
CLV08	10	p3	(ATG)4	12	2983	2994	polyprotein
CLV08	11	p3	(TTG)3	9	3283	3291	polyprotein
CLV08	12	p3	(AGG)3	9	3589	3597	polyprotein
CLV08	13	p1	(G)6	6	3785	3790	polyprotein
CLV08	14	p2	(TG)3	6	3883	3888	polyprotein
CLV08	15	p2	(CG)4	8	4061	4068	polyprotein
CLV08	16	p2	(TG)3	6	4173	4178	polyprotein
CLV08	17	p3	(CGC)3	9	5129	5137	polyprotein
CLV08	18	p2	(GC)3	6	5188	5193	polyprotein
CLV08	19	p3	(GCG)3	9	5509	5517	polyprotein
CLV08	20	p1	(C)6	6	5706	5711	polyprotein
CLV08	21	p2	(AC)3	6	5930	5935	polyprotein
CLV08	22	p3	(CAA)3	9	6865	6873	VP2 minor capsid protein
CLV08	23	p3	(CTC)3	9	7245	7253	VP2 minor capsid protein
CLV09	1	p1	(T)7	7	118	124	polyprotein
CLV09	2	p1	(C)6	6	534	539	polyprotein
CLV09	3	p2	(GC)3	6	866	871	polyprotein
CLV09	4	p1	(C)6	6	1483	1488	polyprotein
CLV09	5	p3	(CCA)3	9	1743	1751	polyprotein
CLV09	6	p1	(G)6	6	1942	1947	polyprotein
CLV09	7	p2	(TC)3	6	2647	2652	polyprotein
CLV09	8	p2	(CA)3	6	2708	2713	polyprotein
CLV09	9	p3	(CAG)3	9	3285	3293	polyprotein
CLV09	10	p3	(CCA)3	9	3357	3365	polyprotein
CLV09	11	p3	(GTT)3	9	3392	3400	polyprotein
CLV09	12	p2	(CG)3	6	3806	3811	polyprotein
CLV09	13	p2	(CG)3	6	4357	4362	polyprotein
CLV09	14	p2	(CG)3	6	4605	4610	polyprotein
CLV09	15	p2	(CG)3	6	4890	4895	polyprotein
CLV09	16	p3	(ATG)3	9	4935	4943	polyprotein
CLV09	17	p2	(GT)3	6	6321	6326	polyprotein
CLV09	18	p2	(GC)3	6	6734	6739	polyprotein
CLV09	19	c	(GC)3tccgt(GC)3	17	7172	7188	minor capsid protein
CLV09	20	p2	(GT)3	6	7268	7273	minor capsid protein
CLV09	21	p2	(CG)3	6	7368	7373	minor capsid protein
CLV10	1	p3	(ATG)3	9	5	13	nonstructural polyprotein
CLV10	2	p2	(GA)3	6	281	286	nonstructural polyprotein
CLV10	3	p2	(CA)3	6	326	331	nonstructural polyprotein
CLV10	4	p2	(AC)3	6	420	425	nonstructural polyprotein
CLV10	5	p2	(TA)3	6	628	633	nonstructural polyprotein
CLV10	6	p1	(G)7	7	1240	1246	nonstructural polyprotein
CLV10	7	p3	(GAA)3	9	1520	1528	nonstructural polyprotein
CLV10	8	p2	(TG)3	6	1677	1682	nonstructural polyprotein
CLV10	9	p1	(C)6	6	1896	1901	nonstructural polyprotein
CLV10	10	p2	(AC)3	6	2068	2073	nonstructural polyprotein
CLV10	11	p3	(CCA)3	9	2214	2222	nonstructural polyprotein
CLV10	12	p2	(GA)3	6	2261	2266	nonstructural polyprotein
CLV10	13	p3	(GAG)3	9	2837	2845	nonstructural polyprotein
CLV10	14	p2	(TC)3	6	2949	2954	nonstructural polyprotein
CLV10	15	p2	(AG)3	6	3269	3274	nonstructural polyprotein
CLV10	16	p2	(CA)3	6	3388	3393	nonstructural polyprotein
CLV10	17	p2	(CA)3	6	3469	3474	nonstructural polyprotein
CLV10	18	p2	(TG)4	8	3760	3767	nonstructural polyprotein
CLV10	19	p1	(C)6	6	3953	3958	nonstructural polyprotein
CLV10	20	p1	(G)6	6	3982	3987	nonstructural polyprotein
CLV10	21	p2	(CT)3	6	4794	4799	nonstructural polyprotein
CLV10	22	p3	(TGA)3	9	4870	4878	nonstructural polyprotein
CLV10	23	p2	(CA)3	6	5139	5144	nonstructural polyprotein
CLV10	24	p3	(ATG)3	9	5358	5366	nonstructural polyprotein	58 kd capsid protein
CLV10	25	p1	(C)6	6	5545	5550	58 kd capsid protein
CLV10	26	p2	(CT)3	6	5785	5790	58 kd capsid protein
CLV10	27	p2	(TG)3	6	5903	5908	58 kd capsid protein
CLV10	28	c	(C)6tccgcac(TGG)3	22	5920	5941	58 kd capsid protein
CLV10	29	p1	(C)7	7	6487	6493	58 kd capsid protein
CLV10	30	p1	(C)6	6	6587	6592	58 kd capsid protein
CLV11	1	p1	(G)6	6	125	130	polyprotein
CLV11	2	p1	(C)6	6	208	213	polyprotein
CLV11	3	p2	(GA)3	6	408	413	polyprotein
CLV11	4	p2	(TG)3	6	780	785	polyprotein
CLV11	5	p1	(G)6	6	1036	1041	polyprotein
CLV11	6	p3	(AAG)3	9	1185	1193	polyprotein
CLV11	7	p3	(GAG)3	9	1325	1333	polyprotein
CLV11	8	p3	(TGC)3	9	1408	1416	polyprotein
CLV11	9	p3	(TGT)3	9	1468	1476	polyprotein
CLV11	10	p2	(AC)3	6	2295	2300	polyprotein
CLV11	11	p2	(GT)3	6	2425	2430	polyprotein
CLV11	12	p2	(AC)3	6	2668	2673	polyprotein
CLV11	13	p3	(GAA)3	9	2834	2842	polyprotein
CLV11	14	c	(AG)3ggc(CT)3	15	2896	2910	polyprotein
CLV11	15	p3	(TGA)3	9	2983	2991	polyprotein
CLV11	16	p2	(AG)3	6	3465	3470	polyprotein
CLV11	17	p2	(GA)3	6	4259	4264	polyprotein
CLV11	18	p3	(AGC)3	9	4336	4344	polyprotein
CLV11	19	c	(CT)3gtgca(CT)3	17	4521	4537	polyprotein
CLV11	20	p3	(TGA)3	9	4597	4605	polyprotein
CLV11	21	p2	(GC)3	6	5317	5322	capsid protein
CLV11	22	p2	(AC)3	6	5632	5637	capsid protein
CLV11	23	p1	(G)6	6	5944	5949	capsid protein
CLV11	24	p1	(C)6	6	6040	6045	capsid protein
CLV11	25	p1	(C)6	6	6608	6613	capsid protein
CLV11	26	p2	(AC)3	6	6655	6660	capsid protein
CLV11	27	p2	(TC)3	6	7273	7278	orf3
CLV11	28	p1	(G)6	6	7341	7346	orf3
CLV11	29	p2	(CT)3	6	7467	7472	orf3
CLV12	1	p1	(C)6	6	208	213	"non-structural polyprotein
CLV12	2	p2	(GA)3	6	408	413	"non-structural polyprotein
CLV12	3	p2	(TG)3	6	780	785	"non-structural polyprotein
CLV12	4	p1	(G)6	6	1036	1041	"non-structural polyprotein
CLV12	5	p3	(GAG)3	9	1325	1333	"non-structural polyprotein
CLV12	6	p2	(GT)3	6	2425	2430	"non-structural polyprotein
CLV12	7	p2	(CA)3	6	2669	2674	"non-structural polyprotein
CLV12	8	p3	(GAG)3	9	2837	2845	"non-structural polyprotein
CLV12	9	p2	(CT)3	6	2905	2910	"non-structural polyprotein
CLV12	10	p3	(TGA)3	9	2983	2991	"non-structural polyprotein
CLV12	11	p2	(GA)3	6	3011	3016	"non-structural polyprotein
CLV12	12	p1	(G)6	6	3515	3520	"non-structural polyprotein
CLV12	13	p2	(GT)3	6	3813	3818	"non-structural polyprotein
CLV12	14	c	(AG)3ccgtatt(AGC)3	22	4323	4344	"non-structural polyprotein
CLV12	15	p2	(TC)4	8	4408	4415	"non-structural polyprotein
CLV12	16	c	(CT)3gtgca(CT)3	17	4521	4537	"non-structural polyprotein
CLV12	17	p2	(GC)3	6	5317	5322	capsid protein
CLV12	18	p1	(G)6	6	5944	5949	capsid protein
CLV12	19	p1	(C)6	6	6040	6045	capsid protein
CLV12	20	p1	(C)7	7	6608	6614	capsid protein
CLV12	21	p2	(AC)3	6	6655	6660	capsid protein
CLV12	22	p1	(C)7	7	7165	7171	ORF3 protein
CLV12	23	p1	(G)6	6	7341	7346	ORF3 protein
CLV12	24	p2	(CT)3	6	7467	7472	ORF3 protein
CLV13	1	p1	(C)7	7	174	180	viral non-structural polyprotein
CLV13	2	p1	(C)6	6	328	333	viral non-structural polyprotein
CLV13	3	p1	(C)6	6	367	372	viral non-structural polyprotein
CLV13	4	p3	(GAT)3	9	643	651	viral non-structural polyprotein
CLV13	5	p1	(C)6	6	930	935	viral non-structural polyprotein
CLV13	6	p2	(GC)3	6	1101	1106	viral non-structural polyprotein
CLV13	7	p2	(AG)3	6	1193	1198	viral non-structural polyprotein
CLV13	8	p2	(GC)3	6	1393	1398	viral non-structural polyprotein
CLV13	9	p1	(C)6	6	1467	1472	viral non-structural polyprotein
CLV13	10	p2	(CG)3	6	1559	1564	viral non-structural polyprotein
CLV13	11	p1	(C)6	6	1937	1942	viral non-structural polyprotein
CLV13	12	p2	(CA)3	6	2221	2226	viral non-structural polyprotein
CLV13	13	p2	(GA)3	6	2519	2524	viral non-structural polyprotein
CLV13	14	p2	(TG)3	6	2585	2590	viral non-structural polyprotein
CLV13	15	c	(C)7tcccc(AGA)3	21	2618	2638	viral non-structural polyprotein
CLV13	16	p2	(CA)3	6	3165	3170	viral non-structural polyprotein
CLV13	17	p3	(ACC)3	9	3307	3315	viral non-structural polyprotein
CLV13	18	p2	(AG)3	6	3437	3442	viral non-structural polyprotein
CLV13	19	p1	(G)6	6	3699	3704	viral non-structural polyprotein
CLV13	20	p3	(GCC)3	9	4021	4029	viral non-structural polyprotein
CLV13	21	p1	(G)6	6	4091	4096	viral non-structural polyprotein
CLV13	22	p2	(TG)3	6	4490	4495	viral non-structural polyprotein
CLV13	23	p2	(AG)3	6	4818	4823	viral non-structural polyprotein
CLV13	24	p1	(C)6	6	5226	5231	structural capsid protein
CLV13	25	p3	(AAT)3	9	5255	5263	structural capsid protein
CLV13	26	c	(CTT)4agt(C)7	22	5674	5695	structural capsid protein
CLV13	27	p2	(TC)3	6	6536	6541	structural capsid protein
CLV13	28	p3	(GCC)3	9	6579	6587	structural capsid protein
CLV13	29	p2	(CG)3	6	6916	6921	small basic protein
CLV13	30	p2	(CT)3	6	7001	7006	small basic protein
CLV14	1	p2	(CT)3	6	114	119	polyprotein
CLV14	2	p3	(CTG)3	9	662	670	polyprotein
CLV14	3	p1	(C)7	7	973	979	polyprotein
CLV14	4	p3	(GAG)3	9	1350	1358	polyprotein
CLV14	5	p2	(CG)3	6	1446	1451	polyprotein
CLV14	6	p3	(AGA)3	9	2768	2776	polyprotein
CLV14	7	p3	(GAG)3	9	2793	2801	polyprotein
CLV14	8	p2	(AG)4	8	2855	2862	polyprotein
CLV14	9	p1	(C)6	6	3084	3089	polyprotein
CLV14	10	p2	(AG)3	6	3250	3255	polyprotein
CLV14	11	p1	(C)6	6	3540	3545	polyprotein
CLV14	12	p1	(C)6	6	3606	3611	polyprotein
CLV14	13	c	(AG)3ccatcctaaa(GC)3	22	4297	4318	polyprotein
CLV14	14	p2	(CA)3	6	4460	4465	polyprotein
CLV14	15	c	(CG)3gaca(AGG)3	19	4656	4674	polyprotein
CLV14	16	p3	(CCG)3	9	5183	5191	capsid protein
CLV14	17	p2	(TG)3	6	5498	5503	capsid protein
CLV14	18	c	(C)6at(AG)3	14	5713	5726	capsid protein
CLV14	19	p4	(GCAC)3	12	5774	5785	capsid protein
CLV14	20	p2	(CT)3	6	6201	6206	capsid protein
CLV14	21	p1	(C)7	7	6305	6311	capsid protein
CLV14	22	p2	(CG)3	6	7222	7227	small basic protein
CLV14	23	p2	(TC)3	6	7275	7280	small basic protein
CLV15	1	p3	(ATG)3	9	5	13	ORF1 polyprotein
CLV15	2	p1	(C)7	7	135	141	ORF1 polyprotein
CLV15	3	p1	(C)7	7	198	204	ORF1 polyprotein
CLV15	4	p1	(C)8	8	331	338	ORF1 polyprotein
CLV15	5	p2	(CT)3	6	890	895	ORF1 polyprotein
CLV15	6	p1	(C)7	7	948	954	ORF1 polyprotein
CLV15	7	p2	(CA)3	6	1072	1077	ORF1 polyprotein
CLV15	8	p3	(GAG)3	9	1331	1339	ORF1 polyprotein
CLV15	9	p2	(CG)3	6	1587	1592	ORF1 polyprotein
CLV15	10	p2	(GT)3	6	1826	1831	ORF1 polyprotein
CLV15	11	p1	(C)6	6	1962	1967	ORF1 polyprotein
CLV15	12	p2	(TC)3	6	2259	2264	ORF1 polyprotein
CLV15	13	p2	(GC)4	8	2395	2402	ORF1 polyprotein
CLV15	14	p2	(TC)3	6	2507	2512	ORF1 polyprotein
CLV15	15	p1	(C)8	8	2543	2550	ORF1 polyprotein
CLV15	16	p2	(AC)3	6	2644	2649	ORF1 polyprotein
CLV15	17	p2	(CT)3	6	3203	3208	ORF1 polyprotein
CLV15	18	p1	(C)6	6	3600	3605	ORF1 polyprotein
CLV15	19	p1	(C)6	6	3772	3777	ORF1 polyprotein
CLV15	20	p2	(GC)4	8	4133	4140	ORF1 polyprotein
CLV15	21	p1	(G)6	6	4951	4956	ORF1 polyprotein
CLV15	22	p3	(ATG)3	9	5061	5069	ORF1 polyprotein
CLV15	23	p1	(C)6	6	5260	5265	VP1 capsid protein
CLV15	24	p1	(C)6	6	5432	5437	VP1 capsid protein
CLV15	25	p2	(GC)3	6	5869	5874	VP1 capsid protein
CLV15	26	p1	(C)7	7	6277	6283	VP1 capsid protein
CLV15	27	p2	(AC)3	6	6393	6398	VP1 capsid protein
				183
CLV16	1	p2	(AC)3	6	72	77	polyprotein
CLV16	2	p3	(AGG)3	9	90	98	polyprotein
CLV16	3	p2	(AC)3	6	177	182	polyprotein
CLV16	4	p1	(C)8	8	233	240	polyprotein
CLV16	5	p2	(AT)3	6	440	445	polyprotein
CLV16	6	p3	(CAA)3	9	619	627	polyprotein
CLV16	7	p1	(C)7	7	951	957	polyprotein
CLV16	8	p3	(GGA)3	9	1336	1344	polyprotein
CLV16	9	p3	(ATC)3	9	1369	1377	polyprotein
CLV16	10	p2	(GA)3	6	1631	1636	polyprotein
CLV16	11	p1	(C)6	6	1806	1811	polyprotein
CLV16	12	c	(GT)3(GA)3	12	2072	2083	polyprotein
CLV16	13	p2	(AC)3	6	2665	2670	polyprotein
CLV16	14	p2	(AG)3	6	2726	2731	polyprotein
CLV16	15	p2	(GT)3	6	3036	3041	polyprotein
CLV16	16	p2	(TC)3	6	3102	3107	polyprotein
CLV16	17	p2	(GT)3	6	3269	3274	polyprotein
CLV16	18	p2	(GA)3	6	3300	3305	polyprotein
CLV16	19	p2	(GA)3	6	3757	3762	polyprotein
CLV16	20	c	(AG)3t(TG)3	13	4189	4201	polyprotein
CLV16	21	p2	(TC)3	6	4546	4551	polyprotein
CLV16	22	p3	(TGA)3	9	4594	4602	polyprotein
CLV16	23	p2	(GC)3	6	4873	4878	polyprotein
CLV16	24	p2	(AG)3	6	5144	5149	VP1
CLV16	25	p1	(C)6	6	5457	5462	VP1
CLV16	26	c	(C)7tctgt(AG)3	18	5735	5752	VP1
CLV16	27	p2	(CA)3	6	5825	5830	VP1
CLV16	28	c	(GT)3t(TGA)3	16	6280	6295	VP1
CLV16	29	p2	(CA)3	6	6518	6523	VP1
CLV16	30	p2	(AC)3	6	6691	6696	VP1
CLV16	31	p1	(G)6	6	7008	7013	VP2
CLV16	32	p2	(CA)3	6	7165	7170	VP2
CLV17	1	p2	(AC)3	6	436	441	nonstructural polyprotein
CLV17	2	p2	(GT)3	6	622	627	nonstructural polyprotein
CLV17	3	p2	(CA)3	6	860	865	nonstructural polyprotein
CLV17	4	p2	(CA)3	6	962	967	nonstructural polyprotein
CLV17	5	p2	(AT)3	6	1251	1256	nonstructural polyprotein
CLV17	6	p1	(G)6	6	1559	1564	nonstructural polyprotein
CLV17	7	p1	(G)7	7	1857	1863	nonstructural polyprotein
CLV17	8	p2	(TC)3	6	2052	2057	nonstructural polyprotein
CLV17	9	p2	(TC)3	6	2221	2226	nonstructural polyprotein
CLV17	10	p2	(GA)3	6	2255	2260	nonstructural polyprotein
CLV17	11	p2	(GT)3	6	2427	2432	nonstructural polyprotein
CLV17	12	p2	(CA)3	6	2513	2518	nonstructural polyprotein
CLV17	13	p2	(CA)3	6	2874	2879	nonstructural polyprotein
CLV17	14	p2	(AT)3	6	3366	3371	nonstructural polyprotein
CLV17	15	p2	(TG)4	8	3804	3811	nonstructural polyprotein
CLV17	16	p2	(TG)3	6	4189	4194	nonstructural polyprotein
CLV17	17	p2	(TC)3	6	4209	4214	nonstructural polyprotein
CLV17	18	p2	(TC)3	6	4597	4602	capsid protein
CLV17	19	p2	(CA)3	6	5407	5412	capsid protein
CLV17	20	p1	(C)7	7	5608	5614	capsid protein
CLV17	21	p2	(TC)3	6	5917	5922	capsid protein
CLV17	22	p2	(TC)3	6	6224	6229	minor structural protein VP2
CLV17	23	p2	(CT)3	6	6257	6262	minor structural protein VP2
				142
CLV18	1	p2	(GT)3	6	176	181	RNA-dependent RNA polymerase
CLV18	2	p2	(AC)3	6	431	436	RNA-dependent RNA polymerase
CLV18	3	p2	(CA)3	6	996	1001	RNA-dependent RNA polymerase
CLV18	4	p2	(TC)3	6	2624	2629	RNA-dependent RNA polymerase
CLV18	5	p3	(CAA)3	9	2721	2729	RNA-dependent RNA polymerase
CLV18	6	c	(CA)3ttgctgccat(AC)3	22	2855	2876	RNA-dependent RNA polymerase
CLV18	7	p2	(CA)3	6	3121	3126	RNA-dependent RNA polymerase
CLV18	8	p2	(CT)3	6	3211	3216	RNA-dependent RNA polymerase
CLV18	9	p2	(TG)4	8	3596	3603	RNA-dependent RNA polymerase
CLV18	10	p3	(TGA)3	9	3900	3908	RNA-dependent RNA polymerase
CLV18	11	p2	(AC)3	6	5217	5222	capsid protein VP1
CLV18	12	p3	(CTT)3	9	5817	5825	capsid protein VP1
CLV18	13	p2	(TC)3	6	5862	5867	capsid protein VP1
CLV18	14	p1	(G)6	6	6148	6153	capsid protein VP2
CLV18	15	p2	(CT)3	6	6584	6589	capsid protein VP2
CLV18	16	p2	(TC)4	8	6622	6629	capsid protein VP2
CLV18	17	p3	(CTT)3	9	6656	6664	capsid protein VP2
CLV18	18	p2	(AT)3	6	6705	6710	capsid protein VP2
CLV19	1	p2	(TC)3	6	330	335	polyprotein
CLV19	2	p2	(TA)3	6	715	720	polyprotein
CLV19	3	p3	(CAG)3	9	1307	1315	polyprotein
CLV19	4	p3	(AAG)3	9	2581	2589	polyprotein
CLV19	5	p2	(GT)3	6	2953	2958	polyprotein
CLV19	6	p3	(GAC)3	9	3268	3276	polyprotein
CLV19	7	c	(CT)3c(AG)3	13	4962	4974	polyprotein
CLV19	8	p2	(CG)3	6	5585	5590	polyprotein
CLV19	9	p2	(CG)3	6	6094	6099	polyprotein
CLV19	10	p2	(AC)3	6	6527	6532	polyprotein
CLV19	11	p2	(TG)3	6	6731	6736	polyprotein
CLV19	12	p2	(TC)3	6	7029	7034	polyprotein
CLV19	13	c	(GAA)3gtaacgccat(TA)5	29	7319	7347	putative minor structural protein
CLV20	1	p2	(AC)3	6	804	809	VP1
CLV20	2	p2	(GT)3	6	1682	1687	VP1
CLV20	3	p2	(GC)3	6	1793	1798	VP1
CLV20	4	p2	(AC)3	6	1922	1927	VP1
CLV20	5	p2	(GT)3	6	2104	2109	VP1
CLV20	6	p2	(TG)4	8	2169	2176	VP1
CLV20	7	p3	(CAC)4	12	2274	2285	VP1
CLV20	8	p2	(TG)3	6	2622	2627	VP1
CLV20	9	p2	(AC)3	6	2687	2692	VP1
CLV20	10	p2	(TG)3	6	2729	2734	VP1
CLV20	11	p2	(AC)3	6	3068	3073	VP1
CLV20	12	p3	(GTG)3	9	3092	3100	VP1
CLV20	13	p2	(CA)3	6	3362	3367	VP1
CLV20	14	p2	(AC)3	6	3575	3580	VP1
CLV20	15	p2	(CA)3	6	3918	3923	VP1
CLV20	16	p2	(GT)3	6	4046	4051	VP1
CLV20	17	p1	(G)6	6	4332	4337	VP1
CLV20	18	p2	(CA)3	6	4374	4379	VP1
CLV20	19	p2	(GA)3	6	4417	4422	VP1
CLV20	20	p2	(AC)3	6	4793	4798	VP1
CLV20	21	p3	(TGT)3	9	5265	5273	VP1	unknown 1
CLV20	22	p2	(CT)3	6	5476	5481	VP1	unknown 1
CLV20	23	p2	(GT)3	6	6217	6222	VP1
CLV20	24	p2	(AC)3	6	6269	6274	VP1
CLV20	25	p2	(AC)3	6	6524	6529	VP1
CLV20	26	p2	(CT)3	6	7211	7216	unknown 2
				170
CLV21	1	p3	(CAG)3	9	1118	1126	polyprotein
CLV21	2	p2	(AT)3	6	1485	1490	polyprotein
CLV21	3	p2	(GT)3	6	1682	1687	polyprotein
CLV21	4	p2	(AC)3	6	1922	1927	polyprotein
CLV21	5	p2	(GT)3	6	2104	2109	polyprotein
CLV21	6	p3	(ACC)3	9	2275	2283	polyprotein
CLV21	7	p2	(TG)3	6	2622	2627	polyprotein
CLV21	8	p2	(TG)3	6	2729	2734	polyprotein
CLV21	9	p2	(AC)3	6	3068	3073	polyprotein
CLV21	10	p3	(GTG)3	9	3092	3100	polyprotein
CLV21	11	p2	(CA)3	6	3362	3367	polyprotein
CLV21	12	p2	(CA)3	6	3882	3887	polyprotein
CLV21	13	p2	(CA)3	6	4374	4379	polyprotein
CLV21	14	p2	(GA)3	6	4417	4422	polyprotein
CLV21	15	p2	(AT)3	6	4573	4578	polyprotein
CLV21	16	p2	(GT)3	6	4685	4690	polyprotein
CLV21	17	p2	(AC)3	6	4793	4798	polyprotein
CLV21	18	p2	(CA)3	6	4821	4826	polyprotein
CLV21	19	p3	(GTT)3	9	5263	5271	polyprotein	hypothetical protein 1
CLV21	20	p2	(CT)3	6	5473	5478	polyprotein	hypothetical protein 1
CLV21	21	p2	(CT)3	6	6186	6191	polyprotein
CLV21	22	p2	(GT)3	6	6214	6219	polyprotein
CLV21	23	p2	(AC)3	6	6266	6271	polyprotein
CLV21	24	p2	(GA)3	6	6595	6600	polyprotein
CLV21	25	p2	(CT)3	6	7208	7213	hypothetical protein 2
CLV21	26	p3	(CAA)3	9	7270	7278	hypothetical protein 2
				171
CLV22	1	p2	(GA)3	6	100	105	polyprotein
CLV22	2	p2	(CA)3	6	715	720	polyprotein
CLV22	3	p2	(GT)3	6	1097	1102	polyprotein
CLV22	4	p2	(AC)3	6	1475	1480	polyprotein
CLV22	5	p1	(C)6	6	2192	2197	polyprotein
CLV22	6	p2	(CA)3	6	3124	3129	polyprotein
CLV22	7	p3	(GTG)3	9	3251	3259	polyprotein
CLV22	8	p1	(C)6	6	3351	3356	polyprotein
CLV22	9	p2	(CA)4	8	3886	3893	polyprotein
CLV22	10	p2	(CA)3	6	3922	3927	polyprotein
CLV22	11	p2	(CT)3	6	4561	4566	polyprotein
CLV22	12	p3	(TGC)3	9	4585	4593	polyprotein
CLV22	13	p2	(CA)3	6	4796	4801	polyprotein
CLV22	14	p1	(C)6	6	5235	5240	polyprotein
CLV22	15	p1	(G)10	10	5502	5511	polyprotein
CLV22	16	p2	(CA)3	6	6739	6744	polyprotein
CLV22	17	p5	(CTTTT)3	15	7411	7425	NCS
				123
CLV23	1	p2	(GT)3	6	498	503	polyprotein
CLV23	2	p2	(GT)3	6	569	574	polyprotein
CLV23	3	p2	(CA)3	6	608	613	polyprotein
CLV23	4	p1	(C)6	6	764	769	polyprotein
CLV23	5	p1	(G)6	6	963	968	polyprotein
CLV23	6	p2	(GT)3	6	1042	1047	polyprotein
CLV23	7	p2	(AC)3	6	1871	1876	polyprotein
CLV23	8	p1	(C)6	6	2261	2266	polyprotein
CLV23	9	p2	(GC)3	6	2623	2628	polyprotein
CLV23	10	p3	(TGG)3	9	2723	2731	polyprotein
CLV23	11	p2	(GC)3	6	3009	3014	polyprotein
CLV23	12	p2	(CA)3	6	3096	3101	polyprotein
CLV23	13	p2	(CA)3	6	3190	3195	polyprotein
CLV23	14	p2	(TG)3	6	3254	3259	polyprotein
CLV23	15	p1	(C)6	6	3323	3328	polyprotein
CLV23	16	p2	(AC)3	6	3815	3820	polyprotein
CLV23	17	p2	(AC)3	6	3861	3866	polyprotein
CLV23	18	p3	(TGC)3	9	3921	3929	polyprotein
CLV23	19	p1	(A)6	6	4141	4146	polyprotein
CLV23	20	p2	(CA)3	6	4347	4352	polyprotein
CLV23	21	p2	(AC)3	6	4406	4411	polyprotein
CLV23	22	p2	(TG)3	6	4648	4653	polyprotein
CLV23	23	p2	(AG)3	6	5311	5316	polyprotein
CLV23	24	p2	(TG)3	6	5507	5512	polyprotein
CLV23	25	p2	(CG)3	6	5583	5588	polyprotein
CLV23	26	p2	(TG)3	6	5980	5985	polyprotein
CLV23	27	p2	(CA)5	10	6474	6483	polyprotein
CLV23	28	p2	(CG)3	6	7019	7024	small basic protein
CLV23	29	p3	(CCA)3	9	7240	7248	small basic protein
				187
CLV24	1	p2	(GC)3	6	368	373	polyprotein
CLV24	2	p2	(GT)3	6	1097	1102	polyprotein
CLV24	3	p2	(CA)3	6	1285	1290	polyprotein
CLV24	4	p2	(AC)3	6	1596	1601	polyprotein
CLV24	5	p2	(CG)3	6	2046	2051	polyprotein
CLV24	6	p2	(CG)3	6	2163	2168	polyprotein
CLV24	7	p2	(CA)4	8	2287	2294	polyprotein
CLV24	8	p2	(AC)3	6	2370	2375	polyprotein
CLV24	9	p2	(GC)3	6	2479	2484	polyprotein
CLV24	10	p1	(C)7	7	2668	2674	polyprotein
CLV24	11	p1	(G)7	7	2880	2886	polyprotein
CLV24	12	p3	(TGA)3	9	2899	2907	polyprotein
CLV24	13	p2	(GA)3	6	2979	2984	polyprotein
CLV24	14	p2	(TC)3	6	3798	3803	polyprotein
CLV24	15	p2	(AC)5	10	3887	3896	polyprotein
CLV24	16	p1	(C)6	6	4104	4109	polyprotein
CLV24	17	p2	(TC)3	6	4328	4333	polyprotein
CLV24	18	p3	(GTG)3	9	5255	5263	polyprotein	ORF3
CLV24	19	p1	(G)6	6	5918	5923	polyprotein
CLV24	20	p1	(C)6	6	7240	7245	ORF2
CLV24	21	p5	(TTTCT)3	15	7344	7358	NCS
				149
CLV25	1	p2	(AG)3	6	102	107	ORF1
CLV25	2	p2	(AC)3	6	124	129	ORF1
CLV25	3	p4	(CCCT)3	12	861	872	ORF1
CLV25	4	p2	(AC)3	6	1366	1371	ORF1
CLV25	5	p2	(TG)3	6	1437	1442	ORF1
CLV25	6	p2	(CT)3	6	1475	1480	ORF1
CLV25	7	c	(AC)3agccc(TG)3	17	1636	1652	ORF1
CLV25	8	p1	(C)6	6	2397	2402	ORF1
CLV25	9	p3	(ATG)3	9	2911	2919	ORF1
CLV25	10	p2	(CA)3	6	3137	3142	ORF1
CLV25	11	p2	(CA)3	6	3175	3180	ORF1
CLV25	12	p2	(AC)3	6	3490	3495	ORF1
CLV25	13	p2	(CT)3	6	3581	3586	ORF1
CLV25	14	p2	(TG)3	6	4250	4255	ORF1
CLV25	15	p2	(GC)3	6	4551	4556	ORF1
CLV25	16	p2	(GC)3	6	4883	4888	ORF1
CLV25	17	p2	(TG)3	6	5415	5420	ORF1	ORF3
CLV25	18	p1	(G)7	7	5554	5560	ORF1	ORF3
CLV25	19	p2	(GC)3	6	5694	5699	ORF1
CLV25	20	p2	(CT)3	6	6184	6189	ORF1
CLV25	21	p2	(CT)3	6	6858	6863	ORF1
CLV25	22	p2	(GC)3	6	7052	7057	ORF2
CLV25	23	p2	(CA)3	6	7105	7110	ORF2
CLV26	1	p2	(CA)3	6	439	444	polyprotein
CLV26	2	p3	(TGT)3	9	1113	1121	polyprotein
CLV26	3	p2	(TG)3	6	1371	1376	polyprotein
CLV26	4	p2	(TG)3	6	1416	1421	polyprotein
CLV26	5	p2	(CA)3	6	1972	1977	polyprotein
CLV26	6	p2	(CA)3	6	1999	2004	polyprotein
CLV26	7	p1	(C)6	6	2110	2115	polyprotein
CLV26	8	p2	(CA)3	6	2251	2256	polyprotein
CLV26	9	p2	(GT)3	6	2330	2335	polyprotein
CLV26	10	p2	(GT)3	6	2365	2370	polyprotein
CLV26	11	p2	(TC)3	6	2656	2661	polyprotein
CLV26	12	p2	(TG)3	6	2749	2754	polyprotein
CLV26	13	p3	(AGA)3	9	2769	2777	polyprotein
CLV26	14	p2	(CA)3	6	3250	3255	polyprotein
CLV26	15	p3	(GTG)3	9	3369	3377	polyprotein
CLV26	16	p3	(GCT)4	12	4106	4117	polyprotein
CLV26	17	p2	(GT)3	6	4447	4452	polyprotein
CLV26	18	p2	(GT)3	6	5025	5030	polyprotein
CLV26	19	p1	(C)7	7	5112	5118	polyprotein
CLV26	20	p1	(G)9	9	6017	6025	polyprotein
CLV26	21	p3	(GGA)3	9	6085	6093	polyprotein
CLV26	22	p1	(C)6	6	6138	6143	polyprotein
CLV26	23	p3	(AAC)4	12	6212	6223	polyprotein
CLV26	24	p1	(C)6	6	6291	6296	polyprotein
				172
CLV27	1	p2	(GT)3	6	168	173	polyprotein
CLV27	2	p2	(AC)3	6	270	275	polyprotein
CLV27	3	p2	(GA)4	8	404	411	polyprotein
CLV27	4	p2	(AC)5	10	510	519	polyprotein
CLV27	5	p3	(CCA)3	9	618	626	polyprotein
CLV27	6	p2	(TC)3	6	703	708	polyprotein
CLV27	7	p1	(A)6	6	800	805	polyprotein
CLV27	8	p3	(GCA)3	9	950	958	polyprotein
CLV27	9	p1	(C)6	6	1210	1215	polyprotein
CLV27	10	p1	(C)6	6	1507	1512	polyprotein
CLV27	11	p1	(G)6	6	2643	2648	polyprotein
CLV27	12	p2	(CA)3	6	3360	3365	polyprotein
CLV27	13	p2	(GC)3	6	3718	3723	polyprotein
CLV27	14	p2	(TG)3	6	3875	3880	polyprotein
CLV27	15	p3	(TGA)3	9	3967	3975	polyprotein
CLV27	16	p2	(CT)3	6	3998	4003	polyprotein
CLV27	17	p2	(AC)3	6	4198	4203	polyprotein
CLV27	18	p1	(C)6	6	4476	4481	polyprotein
CLV27	19	p2	(GT)3	6	4572	4577	polyprotein
CLV27	20	p2	(CT)3	6	4988	4993	polyprotein
CLV27	21	p1	(G)7	7	5191	5197	polyprotein
CLV27	22	p2	(TC)3	6	5470	5475	polyprotein
CLV27	23	p2	(GA)3	6	5674	5679	polyprotein
CLV27	24	c	(AG)4ttaacc(AG)3	20	6050	6069	VP2
CLV27	25	p1	(A)25	25	6410	6434	NCS
CLV28	1	c	(CT)3cctg(CT)3	16	280	295	nonstructural protein
CLV28	2	p2	(AC)3	6	484	489	nonstructural protein
CLV28	3	p2	(GT)3	6	558	563	nonstructural protein
CLV28	4	p2	(CA)3	6	1153	1158	nonstructural protein
CLV28	5	p3	(CAA)3	9	1251	1259	nonstructural protein
CLV28	6	p2	(TA)3	6	1724	1729	nonstructural protein
CLV28	7	p2	(GC)3	6	1774	1779	nonstructural protein
CLV28	8	p2	(TC)3	6	1900	1905	nonstructural protein
CLV28	9	p2	(TG)3	6	2104	2109	nonstructural protein
CLV28	10	p2	(TG)4	8	2182	2189	nonstructural protein
CLV28	11	p2	(GT)3	6	2339	2344	nonstructural protein
CLV28	12	p2	(TC)4	8	2802	2809	nonstructural protein
CLV28	13	p2	(AT)3	6	3607	3612	nonstructural protein
CLV28	14	p2	(TC)3	6	3914	3919	nonstructural protein
CLV28	15	p2	(AC)3	6	4575	4580	nonstructural protein
CLV28	16	p1	(C)6	6	5044	5049	nonstructural protein
CLV28	17	p2	(CT)3	6	5395	5400	capsid precursor protein
CLV28	18	p3	(TGA)3	9	5517	5525	capsid precursor protein
CLV28	19	p3	(ACA)4	12	6797	6808	capsid precursor protein
CLV28	20	p2	(GC)4	8	7536	7543	NCS
CLV28	21	p2	(AT)3	6	7649	7654	NCS
				138
CLV29	1	p2	(TC)3	6	595	600	non-structural polyprotein
CLV29	2	p2	(TC)3	6	2211	2216	non-structural polyprotein
CLV29	3	p1	(C)10	10	2306	2315	non-structural polyprotein
CLV29	4	p2	(AC)3	6	2359	2364	non-structural polyprotein
CLV29	5	p2	(AG)3	6	2567	2572	non-structural polyprotein
CLV29	6	p2	(CA)3	6	3144	3149	non-structural polyprotein
CLV29	7	p3	(TGA)3	9	3286	3294	non-structural polyprotein
CLV29	8	p1	(A)7	7	3324	3330	non-structural polyprotein
CLV29	9	c	(A)7c(A)6	14	3427	3440	non-structural polyprotein
CLV29	10	p2	(AC)3	6	4085	4090	non-structural polyprotein
CLV29	11	p2	(CA)3	6	4356	4361	non-structural polyprotein
CLV29	12	p2	(TG)3	6	4440	4445	non-structural polyprotein
CLV29	13	p3	(TGA)3	9	5814	5822	capsid protein precursor
CLV29	14	p1	(C)6	6	5976	5981	capsid protein precursor
CLV29	15	p2	(CA)3	6	6280	6285	capsid protein precursor
CLV29	16	p2	(CT)3	6	6584	6589	capsid protein precursor
CLV29	17	p2	(AC)4	8	7118	7125	capsid protein precursor
CLV29	18	p2	(AG)3	6	7892	7897	small basic protein
CLV29	19	p2	(TA)3	6	8213	8218	NCS
CLV30	1	p2	(GA)4	8	546	553	non-structural polyprotein
CLV30	2	p2	(GT)3	6	3452	3457	non-structural polyprotein
CLV30	3	p2	(TG)3	6	3677	3682	non-structural polyprotein
CLV30	4	p2	(GA)3	6	3923	3928	non-structural polyprotein
CLV30	5	p2	(TC)3	6	4810	4815	non-structural polyprotein
CLV30	6	p2	(CG)3	6	5107	5112	non-structural polyprotein
CLV30	7	p2	(CT)3	6	5487	5492	capsid protein precursor
CLV30	8	p2	(GT)3	6	6242	6247	capsid protein precursor
CLV30	9	p2	(AC)3	6	6410	6415	capsid protein precursor
CLV30	10	p2	(GT)3	6	6944	6949	capsid protein precursor
CLV30	11	p2	(AG)3	6	7927	7932	small structural protein
				68
CLV31	1	p3	(ACG)3	9	604	612	non-structural polyprotein
CLV31	2	p2	(GA)4	8	902	909	non-structural polyprotein
CLV31	3	p2	(CA)3	6	2743	2748	non-structural polyprotein
CLV31	4	p2	(CA)3	6	3059	3064	non-structural polyprotein
CLV31	5	p3	(TGA)3	9	3410	3418	non-structural polyprotein
CLV31	6	p2	(GA)3	6	3431	3436	non-structural polyprotein
CLV31	7	p2	(GT)3	6	3808	3813	non-structural polyprotein
CLV31	8	p2	(TG)3	6	4033	4038	non-structural polyprotein
CLV31	9	p2	(TC)3	6	4401	4406	non-structural polyprotein
CLV31	10	p2	(TC)3	6	5166	5171	non-structural polyprotein
CLV31	11	p2	(GT)3	6	5284	5289	non-structural polyprotein
CLV31	12	p2	(GT)3	6	6598	6603	capsid protein
CLV31	13	p1	(G)6	6	7312	7317	capsid protein
CLV31	14	p2	(CT)3	6	7793	7798	capsid protein
CLV31	15	p2	(AG)3	6	8289	8294	minor structural protein
				98
CLV32	1	p2	(GC)3	6	76	81	ORF1 protein
CLV32	2	p2	(TG)3	6	631	636	ORF1 protein
CLV32	3	p2	(CA)3	6	704	709	ORF1 protein
CLV32	4	p2	(CT)3	6	734	739	ORF1 protein
CLV32	5	p3	(CAA)4	12	999	1010	ORF1 protein
CLV32	6	p2	(CA)3	6	1176	1181	ORF1 protein
CLV32	7	p2	(TG)3	6	1735	1740	ORF1 protein
CLV32	8	p2	(TC)3	6	2008	2013	ORF1 protein
CLV32	9	p2	(TC)3	6	2352	2357	ORF1 protein
CLV32	10	p2	(CT)3	6	3021	3026	ORF1 protein
CLV32	11	p2	(TC)3	6	3093	3098	ORF1 protein
CLV32	12	p2	(GT)3	6	3207	3212	ORF1 protein
CLV32	13	p2	(AG)3	6	3723	3728	ORF1 protein
CLV32	14	p2	(AG)3	6	4276	4281	ORF1 protein
CLV32	15	p2	(CT)3	6	4709	4714	ORF1 protein
CLV32	16	p2	(CT)3	6	5527	5532	ORF1 protein
CLV32	17	p1	(G)6	6	6156	6161	ORF2 protein
CLV32	18	p2	(AC)3	6	6263	6268	ORF2 protein
CLV32	19	p2	(TC)3	6	6494	6499	ORF2 protein
CLV32	20	p2	(GT)3	6	6602	6607	ORF2 protein
CLV32	21	p3	(TGT)3	9	6627	6635	ORF2 protein
CLV32	22	p2	(AC)4	8	7292	7299	ORF2 protein
CLV32	23	p2	(GA)3	6	7363	7368	ORF2 protein
CLV32	24	p2	(GT)3	6	7520	7525	ORF2 protein
CLV32	25	p1	(A)18	18	8410	8427	NCS
				173
CLV33	1	p2	(TC)3	6	183	188	non-structural polyprotein
CLV33	2	p2	(CT)3	6	713	718	non-structural polyprotein
CLV33	3	p3	(TCA)3	9	1188	1196	non-structural polyprotein
CLV33	4	p2	(TC)3	6	1393	1398	non-structural polyprotein
CLV33	5	p2	(GA)3	6	1429	1434	non-structural polyprotein
CLV33	6	p2	(TC)3	6	1463	1468	non-structural polyprotein
CLV33	7	p2	(TC)3	6	1687	1692	non-structural polyprotein
CLV33	8	p2	(CA)3	6	1714	1719	non-structural polyprotein
CLV33	9	p3	(CAT)3	9	1852	1860	non-structural polyprotein
CLV33	10	p3	(CAT)3	9	2182	2190	non-structural polyprotein
CLV33	11	p2	(CG)3	6	2691	2696	non-structural polyprotein
CLV33	12	p2	(CA)3	6	2735	2740	non-structural polyprotein
CLV33	13	p2	(GC)3	6	3190	3195	non-structural polyprotein
CLV33	14	p3	(CCT)3	9	3526	3534	non-structural polyprotein
CLV33	15	p2	(TC)4	8	4443	4450	non-structural polyprotein
CLV33	16	p3	(GCT)3	9	4859	4867	non-structural polyprotein
CLV33	17	p2	(AC)3	6	6434	6439	capsid protein precursor
CLV33	18	p2	(GA)3	6	7550	7555	capsid protein precursor
CLV33	19	p2	(TC)3	6	7660	7665	capsid protein precursor
CLV33	20	p2	(CA)3	6	7953	7958	capsid protein precursor
CLV33	21	p1	(A)12	12	8478	8489	NCS
				149
CLV34	1	p3	(GTG)3	9	306	314	polyprotein
CLV34	2	p2	(TG)3	6	405	410	polyprotein
CLV34	3	p2	(TC)3	6	796	801	polyprotein
CLV34	4	p2	(CT)3	6	1410	1415	polyprotein
CLV34	5	p3	(CAA)4	12	1614	1625	polyprotein
CLV34	6	p1	(C)7	7	2228	2234	polyprotein
CLV34	7	p2	(GC)3	6	2278	2283	polyprotein
CLV34	8	p1	(C)6	6	2340	2345	polyprotein
CLV34	9	p2	(TC)3	6	2696	2701	polyprotein
CLV34	10	p2	(TC)3	6	2941	2946	polyprotein
CLV34	11	p1	(G)6	6	3569	3574	polyprotein
CLV34	12	p2	(TC)3	6	4284	4289	polyprotein
CLV34	13	p1	(C)8	8	4423	4430	polyprotein
CLV34	14	p2	(TC)3	6	4627	4632	polyprotein
CLV34	15	p3	(TGC)3	9	4780	4788	polyprotein
CLV34	16	p2	(TG)3	6	5978	5983	polyprotein
CLV34	17	p2	(GA)3	6	6008	6013	polyprotein
CLV34	18	p1	(C)6	6	6481	6486	polyprotein
CLV34	19	p2	(CT)4	8	6550	6557	polyprotein
CLV34	20	p1	(C)6	6	6643	6648	polyprotein
CLV34	21	p2	(CA)4	8	6690	6697	polyprotein
CLV34	22	p2	(AC)3	6	6942	6947	polyprotein
CLV34	23	p2	(AC)3	6	7438	7443	polyprotein
CLV34	24	c	(GA)3ctcaag(TC)3	18	8209	8226	small basic protein
CLV34	25	p2	(CT)4	8	8313	8320	small basic protein
CLV34	26	p2	(CA)3	6	8594	8599	NCS
CLV34	27	p1	(A)6	6	8663	8668	NCS
CLV34	28	c	(T)7(A)38	45	8683	8727	NCS
CLV35	1	p2	(TC)3	6	656	661	non-structural polyprotein
CLV35	2	p2	(CG)3	6	848	853	non-structural polyprotein
CLV35	3	p3	(ATG)3	9	1161	1169	non-structural polyprotein
CLV35	4	p2	(AC)3	6	1492	1497	non-structural polyprotein
CLV35	5	p2	(CA)3	6	1640	1645	non-structural polyprotein
CLV35	6	p2	(GA)3	6	1681	1686	non-structural polyprotein
CLV35	7	p2	(TG)3	6	1791	1796	non-structural polyprotein
CLV35	8	p3	(TTG)3	9	2674	2682	non-structural polyprotein
CLV35	9	p3	(TGA)3	9	2765	2773	non-structural polyprotein
CLV35	10	p2	(CA)3	6	2868	2873	non-structural polyprotein
CLV35	11	p1	(G)6	6	3343	3348	non-structural polyprotein
CLV35	12	p2	(CA)3	6	4020	4025	non-structural polyprotein
CLV35	13	p2	(CT)3	6	5429	5434	non-structural polyprotein
CLV35	14	p2	(TA)3	6	5451	5456	non-structural polyprotein
CLV35	15	p2	(TG)3	6	5534	5539	non-structural polyprotein
CLV35	16	p2	(CA)3	6	7048	7053	capsid protein
CLV35	17	p2	(AC)3	6	7174	7179	capsid protein
CLV35	18	p2	(GC)3	6	7782	7787	capsid protein
CLV35	19	p1	(A)12	12	8365	8376	NCS
				129
CLV36	1	p1	(C)7	7	73	79	NCS
CLV36	2	c	(AC)3ttct(TG)3	16	268	283	NCS
CLV36	3	p1	(C)8	8	501	508	NCS
CLV36	4	p2	(TC)3	6	619	624	polyprotein
CLV36	5	p2	(GC)3	6	1615	1620	polyprotein
CLV36	6	p3	(TGC)3	9	1924	1932	polyprotein
CLV36	7	p1	(C)6	6	2365	2370	polyprotein
CLV36	8	p2	(AC)3	6	2646	2651	polyprotein
CLV36	9	p3	(CCA)3	9	2762	2770	polyprotein
CLV36	10	p2	(TC)3	6	2790	2795	polyprotein
CLV36	11	p2	(AC)3	6	3100	3105	polyprotein
CLV36	12	c	(CA)3gagacag(GT)3ttaccatct(AC)3	34	3488	3521	polyprotein
CLV36	13	p1	(C)6	6	3576	3581	polyprotein
CLV36	14	p3	(TGC)3	9	3670	3678	polyprotein
CLV36	15	p2	(GC)4	8	3827	3834	polyprotein
CLV36	16	p2	(CG)3	6	3871	3876	polyprotein
CLV36	17	p2	(GC)3	6	3914	3919	polyprotein
CLV36	18	p2	(AC)3	6	5134	5139	polyprotein
CLV36	19	p2	(AC)3	6	5229	5234	polyprotein
CLV36	20	p2	(TC)3	6	5384	5389	polyprotein
CLV36	21	p2	(CG)3	6	5424	5429	polyprotein
CLV36	22	p2	(CT)3	6	5543	5548	polyprotein
CLV36	23	p3	(TGC)3	9	6046	6054	polyprotein
CLV36	24	p2	(CT)3	6	6088	6093	polyprotein
CLV36	25	p2	(CT)3	6	6263	6268	polyprotein
CLV36	26	p1	(C)6	6	6394	6399	polyprotein
CLV36	27	p2	(CA)3	6	6515	6520	polyprotein
CLV36	28	p3	(CAA)3	9	6540	6548	polyprotein
CLV36	29	p2	(CA)3	6	7266	7271	polyprotein
CLV36	30	p2	(TC)3	6	7874	7879	VP2
CLV36	31	p2	(CA)3	6	7911	7916	VP2
CLV37	1	p2	(TC)4	8	34	41	polyprotein
CLV37	2	p2	(GT)3	6	343	348	polyprotein
CLV37	3	c	(C)6tggct(AC)3(CG)3	23	465	487	polyprotein
CLV37	4	p2	(GC)3	6	989	994	polyprotein
CLV37	5	p2	(AG)3	6	1917	1922	polyprotein
CLV37	6	p2	(TG)3	6	2107	2112	polyprotein
CLV37	7	p2	(CA)3	6	3001	3006	polyprotein
CLV37	8	p1	(G)6	6	3030	3035	polyprotein
CLV37	9	p2	(AT)3	6	3363	3368	polyprotein
CLV37	10	p3	(GCT)3	9	3592	3600	polyprotein
CLV37	11	p2	(GC)3	6	3697	3702	polyprotein
CLV37	12	p2	(TC)3	6	4010	4015	polyprotein
CLV37	13	p1	(G)6	6	5128	5133	polyprotein
CLV37	14	p3	(TGG)3	9	5872	5880	polyprotein
CLV37	15	p2	(CT)3	6	6491	6496	polyprotein	VP2
CLV37	16	p2	(GT)3	6	6850	6855	VP2
CLV37	17	p2	(GT)3	6	6875	6880	NCS
CLV37	18	p2	(TG)4	8	6910	6917	NCS
CLV38	1	p2	(GC)3	6	773	778	polyprotein"
CLV38	2	p2	(GT)3	6	940	945	polyprotein"
CLV38	3	p2	(TG)3	6	1109	1114	polyprotein"
CLV38	4	p2	(AC)3	6	1231	1236	polyprotein"
CLV38	5	p2	(GT)3	6	1522	1527	polyprotein"
CLV38	6	c	(CG)3atgt(CG)3	16	1584	1599	polyprotein"
CLV38	7	p3	(ATG)3	9	2596	2604	polyprotein"
CLV38	8	c	(GC)3gggat(CG)3	17	2933	2949	polyprotein"
CLV38	9	p2	(CA)3	6	3494	3499	polyprotein"
CLV38	10	p2	(CA)3	6	4040	4045	polyprotein"
CLV38	11	p2	(TG)3	6	4104	4109	polyprotein"
CLV38	12	p1	(G)10	10	5005	5014	polyprotein"
CLV38	13	p2	(CA)3	6	5170	5175	polyprotein"
CLV38	14	p2	(GT)3	6	5446	5451	polyprotein"
CLV38	15	p3	(GTG)3	9	5828	5836	polyprotein"
CLV38	16	p2	(TG)3	6	5885	5890	polyprotein"
CLV38	17	p2	(TC)3	6	6388	6393	polyprotein"	VP2
CLV38	18	p3	(AGG)3	9	6426	6434	polyprotein"	VP2
CLV39	1	p1	(C)6	6	447	452	polyprotein
CLV39	2	p2	(GA)3	6	729	734	polyprotein
CLV39	3	p2	(TC)3	6	952	957	polyprotein
CLV39	4	p2	(GT)3	6	2040	2045	polyprotein
CLV39	5	p2	(CG)3	6	2075	2080	polyprotein
CLV39	6	p2	(GT)3	6	2210	2215	polyprotein
CLV39	7	p2	(GA)3	6	2629	2634	polyprotein
CLV39	8	p1	(G)7	7	2812	2818	polyprotein
CLV39	9	p2	(CA)3	6	3132	3137	polyprotein
CLV39	10	p2	(TA)3	6	3514	3519	polyprotein
CLV39	11	p2	(AC)4	8	3880	3887	polyprotein
CLV39	12	p2	(GT)3	6	3971	3976	polyprotein
CLV39	13	p2	(TC)3	6	4450	4455	polyprotein
CLV39	14	p2	(GA)3	6	4756	4761	polyprotein
CLV39	15	p2	(GA)3	6	4904	4909	polyprotein
CLV39	16	p2	(CT)3	6	5047	5052	polyprotein
CLV39	17	p1	(G)6	6	5118	5123	polyprotein
CLV39	18	p2	(CT)3	6	5188	5193	polyprotein
CLV39	19	p3	(TGA)3	9	5724	5732	polyprotein
CLV39	20	p1	(C)7	7	5773	5779	polyprotein
CLV39	21	p2	(TC)3	6	5916	5921	polyprotein
CLV39	22	p1	(G)6	6	6075	6080	polyprotein
CLV39	23	p2	(TC)3	6	6776	6781	NCS
				145
CLV40	1	p2	(TC)3	6	69	74	polyprotein"
CLV40	2	p2	(GC)4	8	492	499	polyprotein"
CLV40	3	p3	(GTG)3	9	730	738	polyprotein"
CLV40	4	p2	(CG)3	6	881	886	polyprotein"
CLV40	5	p2	(CA)3	6	1397	1402	polyprotein"
CLV40	6	p3	(AGG)3	9	2107	2115	polyprotein"
CLV40	7	c	(TG)3gtga(C)6	16	2191	2206	polyprotein"
CLV40	8	p2	(GA)3	6	2262	2267	polyprotein"
CLV40	9	p1	(C)6	6	2372	2377	polyprotein"
CLV40	10	p3	(GGA)3	9	2498	2506	polyprotein"
CLV40	11	p2	(CG)3	6	2807	2812	polyprotein"
CLV40	12	p1	(C)6	6	2826	2831	polyprotein"
CLV40	13	p3	(AAG)3	9	3507	3515	polyprotein"
CLV40	14	p2	(GC)3	6	3557	3562	polyprotein"
CLV40	15	p2	(AG)3	6	3615	3620	polyprotein"
CLV40	16	p2	(GA)3	6	3640	3645	polyprotein"
CLV40	17	p2	(AG)3	6	4882	4887	polyprotein"
CLV40	18	p2	(AT)3	6	5328	5333	polyprotein"
CLV40	19	p3	(TGG)3	9	5417	5425	polyprotein"
CLV40	20	p2	(AG)3	6	5961	5966	polyprotein"
CLV40	21	p1	(G)7	7	6555	6561	polyprotein"	hypothetical protein 1
CLV40	22	p2	(GC)3	6	7024	7029	polyprotein"	hypothetical protein 1
CLV40	23	p2	(GA)3	6	8171	8176	hypothetical protein 2	hypothetical protein 3
CLV41	1	p2	(GA)6	12	37	48	polyprotein
CLV41	2	p1	(G)7	7	372	378	polyprotein
CLV41	3	p2	(CG)3	6	434	439	polyprotein
CLV41	4	p1	(C)7	7	470	476	polyprotein
CLV41	5	p1	(G)9	9	526	534	polyprotein
CLV41	6	p1	(C)6	6	573	578	polyprotein
CLV41	7	p2	(GC)3	6	845	850	polyprotein
CLV41	8	p2	(GC)3	6	1398	1403	polyprotein
CLV41	9	p2	(CA)3	6	1794	1799	polyprotein
CLV41	10	p2	(GC)3	6	1980	1985	polyprotein
CLV41	11	p2	(GT)3	6	2194	2199	polyprotein
CLV41	12	p3	(CAT)3	9	2249	2257	polyprotein
CLV41	13	c	(GGA)3gca(GC)3	18	2303	2320	polyprotein
CLV41	14	p2	(GC)3	6	2493	2498	polyprotein
CLV41	15	p2	(CG)3	6	2641	2646	polyprotein
CLV41	16	p2	(GC)3	6	2917	2922	polyprotein
CLV41	17	p2	(CG)3	6	3014	3019	polyprotein
CLV41	18	p2	(AG)3	6	3047	3052	polyprotein
CLV41	19	p3	(CGT)3	9	3263	3271	polyprotein
CLV41	20	p2	(CG)5	10	3492	3501	polyprotein
CLV41	21	p1	(G)7	7	3637	3643	polyprotein
CLV41	22	p2	(CG)3	6	3831	3836	polyprotein
CLV41	23	p2	(TG)3	6	4309	4314	polyprotein
CLV41	24	p2	(CG)3	6	4671	4676	polyprotein
CLV41	25	c	(GC)3tttgtcgttt(GC)3	22	4847	4868	polyprotein
CLV41	26	p2	(GC)3	6	4925	4930	polyprotein
CLV41	27	p2	(CG)3	6	5440	5445	polyprotein
CLV41	28	p2	(CG)3	6	5584	5589	polyprotein
CLV41	29	p2	(TC)3	6	5802	5807	polyprotein
CLV41	30	p2	(GT)3	6	6059	6064	polyprotein
CLV41	31	p3	(GAC)3	9	6230	6238	polyprotein
CLV41	32	p3	(CAG)3	9	6312	6320	polyprotein
CLV41	33	p2	(GC)3	6	6532	6537	polyprotein
CLV41	34	p2	(CG)3	6	6892	6897	polyprotein	VP2
CLV42	1	p1	(A)6	6	139	144	polyprotein
CLV42	2	p1	(T)6	6	184	189	polyprotein
CLV42	3	p3	(TGA)3	9	483	491	polyprotein
CLV42	4	p2	(GT)3	6	758	763	polyprotein
CLV42	5	p1	(A)7	7	1242	1248	polyprotein
CLV42	6	p2	(TG)4	8	1356	1363	polyprotein
CLV42	7	p2	(TG)3	6	1466	1471	polyprotein
CLV42	8	p2	(GA)3	6	1892	1897	polyprotein
CLV42	9	p1	(T)6	6	2294	2299	polyprotein
CLV42	10	p2	(GT)3	6	2482	2487	polyprotein
CLV42	11	p1	(T)6	6	2546	2551	polyprotein
CLV42	12	p1	(A)6	6	2634	2639	polyprotein
CLV42	13	p3	(GAT)3	9	3013	3021	polyprotein
CLV42	14	p2	(TA)3	6	3184	3189	polyprotein
CLV42	15	p1	(G)6	6	3211	3216	polyprotein
CLV42	16	p2	(GA)3	6	3425	3430	polyprotein
CLV42	17	p2	(TC)3	6	3860	3865	polyprotein
CLV42	18	p2	(TC)3	6	3976	3981	polyprotein
CLV42	19	p3	(AAG)3	9	4144	4152	polyprotein
CLV42	20	p2	(GT)3	6	4528	4533	polyprotein
CLV42	21	p1	(T)8	8	4635	4642	polyprotein
CLV42	22	p2	(TG)3	6	4928	4933	polyprotein
CLV42	23	p1	(T)6	6	5387	5392	polyprotein
CLV42	24	p1	(G)6	6	5506	5511	polyprotein
CLV42	25	p1	(T)6	6	5927	5932	polyprotein
CLV42	26	p2	(AT)3	6	6758	6763	polyprotein
CLV42	27	p4	(AAAT)3	12	7147	7158	VP2
CLV42	28	p1	(T)6	6	7249	7254	VP2
				188
CLV43	1	p2	(CA)3	6	669	674	polyprotein
CLV43	2	c	(AC)3ctcggcg(AC)3	19	1201	1219	polyprotein
CLV43	3	p2	(CT)3	6	1364	1369	polyprotein
CLV43	4	p3	(GAA)3	9	2121	2129	polyprotein
CLV43	5	p2	(GT)3	6	2684	2689	polyprotein
CLV43	6	p2	(CA)3	6	2981	2986	polyprotein
CLV43	7	c*	(TC)2(T<C>AG)(CAG)2	14	3060	3073	polyprotein
CLV43	8	c	(CAA)3cactca(AC)3	21	3266	3286	polyprotein
CLV43	9	p2	(AC)3	6	3645	3650	polyprotein
CLV43	10	p3	(GCA)3	9	4090	4098	polyprotein
CLV43	11	p2	(CA)3	6	4294	4299	polyprotein
CLV43	12	p2	(CA)3	6	4385	4390	polyprotein
CLV43	13	p2	(TG)3	6	4640	4645	polyprotein
CLV43	14	p2	(GT)3	6	5149	5154	polyprotein
CLV43	15	p2	(TC)3	6	5767	5772	polyprotein
CLV43	16	p2	(CA)3	6	5956	5961	polyprotein
CLV43	17	p2	(AC)4	8	6038	6045	polyprotein
CLV43	18	p2	(AC)3	6	6467	6472	polyprotein
CLV43	19	p1	(G)6	6	6559	6564	polyprotein
CLV43	20	p3	(CAA)4	12	6905	6916	polyprotein
CLV43	21	p2	(CA)3	6	7711	7716	small basic protein
CLV43	22	p2	(CA)3	6	7890	7895	small basic protein
CLV43	23	p2	(TG)3	6	8113	8118	small basic protein
CLV43	24	p2	(GT)3	6	8147	8152	NCS
CLV43	25	p2	(TG)6	12	8174	8185	NCS
CLV43	26	p2	(GT)3	6	8342	8347	NCS
CLV44	1	p2	(GT)3	6	10	15	NCS
CLV44	2	c	(CT)3cctct(C)7	18	60	77	polyprotein
CLV44	3	p2	(CA)3	6	406	411	polyprotein
CLV44	4	p2	(GT)3	6	559	564	polyprotein
CLV44	5	p2	(CA)3	6	660	665	polyprotein
CLV44	6	p2	(GC)3	6	705	710	polyprotein
CLV44	7	p2	(CA)3	6	1412	1417	polyprotein
CLV44	8	p2	(AG)3	6	1697	1702	polyprotein
CLV44	9	p2	(GT)3	6	1838	1843	polyprotein
CLV44	10	p2	(TA)3	6	2103	2108	polyprotein
CLV44	11	p3	(AAG)3	9	2484	2492	polyprotein
CLV44	12	p2	(AC)3	6	2959	2964	polyprotein
CLV44	13	p1	(G)6	6	3086	3091	polyprotein
CLV44	14	p2	(AC)3	6	3298	3303	polyprotein
CLV44	15	p1	(G)7	7	3780	3786	polyprotein
CLV44	16	p2	(GT)3	6	3948	3953	polyprotein
CLV44	17	p2	(GT)3	6	4219	4224	polyprotein
CLV44	18	p2	(AG)3	6	4624	4629	polyprotein
CLV44	19	p2	(GC)3	6	4772	4777	polyprotein	hypothetical protein 1
CLV44	20	c	(TTG)3caatgct(C)6	22	5151	5172	polyprotein	hypothetical protein 1
CLV44	21	p2	(GT)3	6	5688	5693	polyprotein	hypothetical protein 1
CLV44	22	p2	(CA)3	6	6052	6057	polyprotein	hypothetical protein 1
CLV44	23	p2	(CT)3	6	6421	6426	polyprotein	VP2
CLV44	24	c	(CA)3attg(CT)3	16	6543	6558	polyprotein	VP2
CLV44	25	p2	(AT)3	6	6658	6663	VP2
CLV45	1	p2	(CT)3	6	94	99	polyprotein
CLV45	2	p2	(GT)3	6	285	290	polyprotein
CLV45	3	p3	(CCG)3	9	416	424	polyprotein
CLV45	4	p1	(A)6	6	856	861	polyprotein
CLV45	5	p1	(C)7	7	2292	2298	polyprotein
CLV45	6	p2	(GC)3	6	2456	2461	polyprotein
CLV45	7	p2	(CG)3	6	2740	2745	polyprotein
CLV45	8	p3	(AGC)3	9	4053	4061	polyprotein
CLV45	9	p1	(G)6	6	4238	4243	polyprotein
CLV45	10	p2	(GC)3	6	4977	4982	polyprotein
CLV45	11	p2	(CG)3	6	5841	5846	polyprotein
CLV45	12	p3	(GGC)3	9	6076	6084	polyprotein
CLV45	13	p2	(GC)3	6	6545	6550	polyprotein
CLV45	14	p2	(TC)3	6	6966	6971	polyprotein
CLV45	15	p2	(AT)3	6	7365	7370	NCS
				100
CLV46	1	p2	(CA)3	6	389	394	polyprotein
CLV46	2	p2	(TG)3	6	1322	1327	polyprotein
CLV46	3	p2	(AC)3	6	2270	2275	polyprotein
CLV46	4	p1	(G)6	6	2311	2316	polyprotein
CLV46	5	p2	(CT)3	6	3412	3417	polyprotein
CLV46	6	p2	(AG)3	6	3942	3947	polyprotein
CLV46	7	p2	(AC)3	6	4107	4112	polyprotein
CLV46	8	p3	(AGC)3	9	6045	6053	polyprotein
CLV46	9	p3	(ACT)3	9	6469	6477	polyprotein
CLV46	10	p1	(C)6	6	7371	7376	polyprotein
CLV46	11	p2	(AC)3	6	8050	8055	NCS
CLV46	12	p2	(TG)3	6	8081	8086	NCS
				78
CLV47	1	p1	(T)6	6	109	114	NCS
CLV47	2	c	(CT)3caacccc(A)6	19	553	571	polyprotein
CLV47	3	p2	(GT)3	6	656	661	polyprotein
CLV47	4	p1	(G)6	6	1027	1032	polyprotein
CLV47	5	p2	(GA)3	6	1245	1250	polyprotein
CLV47	6	p2	(TG)3	6	1663	1668	polyprotein
CLV47	7	p2	(GC)3	6	1896	1901	polyprotein
CLV47	8	p2	(AG)3	6	2190	2195	polyprotein
CLV47	9	p2	(CT)3	6	2624	2629	polyprotein
CLV47	10	p2	(CT)3	6	2811	2816	polyprotein
CLV47	11	p2	(TC)3	6	3949	3954	polyprotein
CLV47	12	p3	(TTG)3	9	4243	4251	polyprotein
CLV47	13	p2	(CT)3	6	4288	4293	polyprotein
CLV47	14	p2	(CA)3	6	4367	4372	polyprotein
CLV47	15	p2	(TC)3	6	4539	4544	polyprotein
CLV47	16	p1	(C)6	6	4719	4724	polyprotein
CLV47	17	p2	(GC)3	6	5327	5332	polyprotein
CLV47	18	p2	(CT)3	6	5600	5605	polyprotein
CLV47	19	p3	(TTC)4	12	6077	6088	polyprotein
CLV47	20	p1	(C)6	6	6169	6174	polyprotein
CLV47	21	p2	(AT)3	6	6360	6365	polyprotein
CLV47	22	c	(CG)3c(CT)3	13	6512	6524	polyprotein
CLV47	23	p3	(CTA)3	9	6974	6982	polyprotein
CLV47	24	p2	(TC)3	6	7475	7480	polyprotein
CLV47	25	p1	(C)8	8	7511	7518	polyprotein
CLV47	26	p2	(TC)3	6	7538	7543	polyprotein
CLV47	27	p2	(TC)3	6	8009	8014	VP2
CLV47	28	p1	(G)6	6	8146	8151	VP2
CLV47	29	c	(TG)3tttgagt(TG)3	19	8383	8401	NCS
CLV47	30	p2	(GT)3	6	8594	8599	NCS
CLV47	31	p2	(TG)3	6	8664	8669	NCS
CLV48	1	p2	(CA)3	6	269	274	polyprotein
CLV48	2	p2	(CA)3	6	411	416	polyprotein
CLV48	3	p2	(TG)3	6	1344	1349	polyprotein
CLV48	4	p2	(AC)3	6	1974	1979	polyprotein
CLV48	5	p2	(AC)3	6	2289	2294	polyprotein
CLV48	6	p1	(G)6	6	2543	2548	polyprotein
CLV48	7	c	(GT)4ggg(CA)3	17	3123	3139	polyprotein
CLV48	8	p2	(CG)3	6	3403	3408	polyprotein
CLV48	9	p2	(AC)3	6	3847	3852	polyprotein
CLV48	10	p2	(AG)3	6	3961	3966	polyprotein
CLV48	11	p1	(C)6	6	4054	4059	polyprotein
CLV48	12	p3	(GCT)3	9	5984	5992	polyprotein
CLV48	13	p3	(ACA)3	9	6359	6367	polyprotein
CLV48	14	p2	(TA)3	6	7187	7192	polyprotein
CLV48	15	p2	(GT)3	6	7465	7470	polyprotein
CLV48	16	p2	(GT)3	6	7743	7748	polyprotein
CLV48	17	p1	(C)6	6	7813	7818	polyprotein
CLV49	1	p1	(C)6	6	372	377	polyprotein
CLV49	2	p2	(TC)3	6	689	694	polyprotein
CLV49	3	p3	(GCC)3	9	1552	1560	polyprotein
CLV49	4	p1	(C)6	6	2286	2291	polyprotein
CLV49	5	p2	(AC)3	6	2393	2398	polyprotein
CLV49	6	p1	(C)6	6	4112	4117	polyprotein
CLV49	7	p3	(AGA)3	9	4551	4559	polyprotein
CLV49	8	p2	(AC)3	6	4661	4666	polyprotein
CLV49	9	p3	(TGA)3	9	6012	6020	polyprotein
CLV49	10	p2	(AC)3	6	7304	7309	polyprotein
				69
CLV50	1	p2	(GA)3	6	214	219	polyprotein
CLV50	2	p3	(TGA)3	9	275	283	polyprotein
CLV50	3	p2	(CG)3	6	379	384	polyprotein
CLV50	4	p2	(CA)3	6	1860	1865	polyprotein
CLV50	5	p2	(CT)4	8	2092	2099	polyprotein
CLV50	6	p2	(AG)3	6	2360	2365	polyprotein
CLV50	7	p3	(GAT)3	9	2982	2990	polyprotein
CLV50	8	p2	(CA)3	6	3081	3086	polyprotein
CLV50	9	p2	(TC)3	6	4406	4411	polyprotein
CLV50	10	p2	(GC)3	6	4559	4564	polyprotein
CLV50	11	p1	(C)6	6	4684	4689	polyprotein
CLV50	12	p1	(C)6	6	4832	4837	polyprotein
CLV50	13	c	(AC)3gtctccgga(AC)3	21	5008	5028	polyprotein
CLV50	14	p3	(CTG)3	9	5398	5406	polyprotein
CLV50	15	p2	(TC)3	6	5935	5940	polyprotein
CLV50	16	p1	(C)6	6	5976	5981	polyprotein
CLV50	17	p2	(AC)3	6	6052	6057	polyprotein
CLV50	18	p2	(GA)3	6	6553	6558	polyprotein
CLV50	19	p3	(GCT)3	9	6624	6632	polyprotein
CLV50	20	p2	(AC)3	6	7231	7236	VP2
CLV50	21	p2	(AT)3	6	7448	7453	NCS
CLV51	1	p3	(TGC)3	9	904	912	polyprotein
CLV51	2	p2	(TG)5	10	1378	1387	polyprotein
CLV51	3	p3	(ATC)3	9	1514	1522	polyprotein
CLV51	4	p3	(TGA)3	9	1660	1668	polyprotein
CLV51	5	p2	(TG)3	6	2345	2350	polyprotein
CLV51	6	p3	(CAA)3	9	2638	2646	polyprotein
CLV51	7	p1	(C)7	7	2733	2739	polyprotein
CLV51	8	p2	(AC)3	6	2858	2863	polyprotein
CLV51	9	p2	(GC)3	6	2929	2934	polyprotein
CLV51	10	p2	(CG)3	6	3556	3561	polyprotein
CLV51	11	p2	(AG)3	6	3584	3589	polyprotein
CLV51	12	p2	(GT)3	6	3618	3623	polyprotein
CLV51	13	p1	(C)6	6	4709	4714	polyprotein
CLV51	14	c	(GA)4aagtgtg(GA)3	21	4793	4813	polyprotein
CLV51	15	p2	(GC)3	6	4985	4990	polyprotein
CLV51	16	p2	(GA)3	6	5030	5035	polyprotein
CLV51	17	p2	(AG)3	6	5104	5109	polyprotein
CLV51	18	p1	(G)7	7	5203	5209	polyprotein
CLV51	19	p3	(CTC)3	9	5245	5253	polyprotein
CLV51	20	p2	(TG)3	6	5389	5394	polyprotein
CLV51	21	p2	(TG)3	6	6581	6586	polyprotein
CLV51	22	p2	(GA)3	6	7132	7137	polyprotein
CLV52	1	p2	(AG)3	6	90	95	polyprotein
CLV52	2	p2	(GT)3	6	1156	1161	polyprotein
CLV52	3	p1	(C)7	7	1937	1943	polyprotein
CLV52	4	p2	(GT)3	6	2065	2070	polyprotein
CLV52	5	p1	(C)6	6	2433	2438	polyprotein
CLV52	6	p2	(TC)3	6	2944	2949	polyprotein
CLV52	7	p3	(CCT)3	9	2981	2989	polyprotein
CLV52	8	p2	(AC)3	6	3072	3077	polyprotein
CLV52	9	p1	(G)6	6	3784	3789	polyprotein
CLV52	10	p2	(TG)3	6	4398	4403	polyprotein
CLV52	11	p2	(AC)3	6	4461	4466	polyprotein
CLV52	12	p3	(CAT)3	9	4630	4638	polyprotein
CLV52	13	p1	(C)6	6	4727	4732	polyprotein
CLV52	14	p2	(TC)3	6	5341	5346	polyprotein
CLV52	15	p1	(C)7	7	5524	5530	polyprotein
CLV52	16	p1	(G)6	6	5830	5835	polyprotein
CLV52	17	p2	(TC)3	6	6397	6402	polyprotein
CLV52	18	p2	(AG)3	6	6688	6693	polyprotein
CLV52	19	p2	(CT)3	6	6745	6750	polyprotein
CLV52	20	p2	(GT)3	6	7016	7021	VP2
				128
CLV53	1	p2	(AG)3	6	104	109	polyprotein
CLV53	2	p2	(CG)3	6	174	179	polyprotein
CLV53	3	p1	(G)6	6	335	340	polyprotein
CLV53	4	p2	(CA)3	6	660	665	polyprotein
CLV53	5	p2	(AC)3	6	1082	1087	polyprotein
CLV53	6	p2	(CA)3	6	2170	2175	polyprotein
CLV53	7	p2	(GT)3	6	2420	2425	polyprotein
CLV53	8	p2	(CA)3	6	2491	2496	polyprotein
CLV53	9	p1	(G)6	6	2654	2659	polyprotein
CLV53	10	p2	(GT)3	6	2808	2813	polyprotein
CLV53	11	p2	(GC)3	6	2915	2920	polyprotein
CLV53	12	p2	(GT)3	6	2953	2958	polyprotein
CLV53	13	p2	(TG)3	6	3246	3251	polyprotein
CLV53	14	p2	(GT)3	6	3357	3362	polyprotein
CLV53	15	p2	(CA)3	6	3532	3537	polyprotein
CLV53	16	c	(GC)3aacttatgtt(GC)3	22	3652	3673	polyprotein
CLV53	17	p2	(AC)3	6	3993	3998	polyprotein
CLV53	18	c*	(GC)2(GCCGCCGCAGCTGGGGATCAGATACCATGGGGACAACAGGGTCATGTACTGTTTCAGCGAGGAAGGTGACGTCGGATTCAGTTCCAACCAGGCGAATATCCAGCTGTCTGGCACTGCGGGAAATCAATCATGGATCCTGACCGGGGCGCATGTTGGTTGGCCGCTCGGGCAACCCGTGTACCTAACGTTCCAGGTGAATGAGACCATTGCTGGCATCGGTCCAGTCCCACCACTGAACCCTGGTGAGTCACTGTGTGGGTACATAGGATTGACCCACCAGGTGCCACAGTTTGAGTACCAGACTGCCGCGCTAGGCGCCGGTCTATCAGTGCTCCCTGTGCCTGAGGGGTGTCCCCTTTTCACACACAGTTCCAACGGTGTGCCGACCGGAGC…	12	5724	5735	polyprotein
CLV53	19	p2	(TG)3	6	5979	5984	polyprotein
CLV53	20	p2	(CA)4	8	6088	6095	polyprotein
CLV53	21	p2	(GA)4	8	6278	6285	polyprotein
CLV53	22	p2	(GC)3	6	6320	6325	polyprotein
CLV53	23	p3	(GGA)3	9	6502	6510	polyprotein
CLV53	24	c	(CG)3gtaatt(TC)3	18	6743	6760	VP2
CLV53	25	p2	(CA)3	6	6939	6944	NCS
CLV54	1	p2	(TA)3	6	143	148	polyprotein
CLV54	2	p2	(TG)3	6	621	626	polyprotein
CLV54	3	p2	(TG)3	6	785	790	polyprotein
CLV54	4	p2	(GC)3	6	1570	1575	polyprotein
CLV54	5	p2	(GC)3	6	1974	1979	polyprotein
CLV54	6	p2	(CA)3	6	3053	3058	polyprotein
CLV54	7	p2	(GT)3	6	3644	3649	polyprotein
CLV54	8	p2	(TG)3	6	4439	4444	polyprotein
CLV54	9	p2	(TG)3	6	4563	4568	polyprotein
CLV54	10	p2	(AC)3	6	4737	4742	polyprotein
CLV54	11	p2	(GC)3	6	5074	5079	polyprotein
CLV54	12	p2	(CA)3	6	5686	5691	polyprotein
CLV54	13	p3	(GGT)3	9	5720	5728	polyprotein
CLV54	14	p1	(C)6	6	5795	5800	polyprotein
CLV54	15	p2	(TG)3	6	6272	6277	polyprotein
CLV54	16	p1	(C)6	6	6400	6405	polyprotein
CLV54	17	p3	(AGC)3	9	7038	7046	polyprotein	VP2
CLV54	18	p2	(AG)3	6	7127	7132	polyprotein	VP2
CLV54	19	p2	(CT)3	6	7331	7336	VP2
CLV54	20	p4	(TTAA)3	12	7485	7496	VP2
CLV54	21	p1	(A)6	6	7530	7535	NCS
				138
CLV55	1	p2	(CT)3	6	546	551	polyprotein
CLV55	2	p3	(CTT)3	9	648	656	polyprotein
CLV55	3	p1	(G)6	6	669	674	polyprotein
CLV55	4	p2	(CT)3	6	931	936	polyprotein
CLV55	5	p1	(C)6	6	1088	1093	polyprotein
CLV55	6	p2	(AC)3	6	2048	2053	polyprotein
CLV55	7	p2	(GA)3	6	2338	2343	polyprotein
CLV55	8	p2	(GT)3	6	2651	2656	polyprotein
CLV55	9	p2	(CT)3	6	2992	2997	polyprotein
CLV55	10	p3	(GCT)3	9	3175	3183	polyprotein
CLV55	11	p2	(CT)3	6	3672	3677	polyprotein
CLV55	12	p2	(AC)3	6	3704	3709	polyprotein
CLV55	13	p3	(GTG)3	9	3845	3853	polyprotein
CLV55	14	p2	(TG)3	6	3973	3978	polyprotein
CLV55	15	p2	(GT)3	6	4095	4100	polyprotein
CLV55	16	p3	(GAT)3	9	4662	4670	polyprotein
CLV55	17	p2	(CA)3	6	5004	5009	polyprotein
CLV55	18	p2	(CT)3	6	6078	6083	polyprotein
CLV55	19	p1	(C)6	6	6230	6235	polyprotein
CLV55	20	p2	(TC)3	6	6277	6282	polyprotein
CLV55	21	p2	(TC)3	6	6663	6668	polyprotein
CLV55	22	p2	(CT)3	6	6962	6967	polyprotein
				144
CLV56	1	p2	(TG)3	6	113	118	polyprotein
CLV56	2	p1	(C)6	6	331	336	polyprotein
CLV56	3	p1	(C)6	6	610	615	polyprotein
CLV56	4	p2	(AT)3	6	1754	1759	polyprotein
CLV56	5	p2	(AT)3	6	1889	1894	polyprotein
CLV56	6	p2	(TG)4	8	1957	1964	polyprotein
CLV56	7	p3	(AAG)3	9	2384	2392	polyprotein
CLV56	8	p2	(CA)3	6	3059	3064	polyprotein
CLV56	9	p3	(GAG)3	9	3815	3823	polyprotein
CLV56	10	p1	(C)6	6	4744	4749	polyprotein
CLV56	11	p2	(GC)3	6	4816	4821	polyprotein
CLV56	12	p2	(CG)4	8	4923	4930	polyprotein
CLV56	13	p2	(GA)3	6	5022	5027	polyprotein
CLV56	14	p2	(CA)3	6	5147	5152	polyprotein
CLV56	15	p2	(AG)3	6	5327	5332	polyprotein
CLV56	16	p1	(G)6	6	5846	5851	polyprotein
CLV56	17	p2	(CA)3	6	6478	6483	polyprotein
CLV56	18	p2	(TG)3	6	6528	6533	polyprotein
CLV56	19	p3	(CTG)3	9	6615	6623	polyprotein
CLV56	20	p2	(TC)3	6	6823	6828	polyprotein	VP1
CLV56	21	p2	(TA)3	6	7172	7177	NCS
				139
CLV57	1	p2	(CA)3	6	810	815	polyprotein
CLV57	2	p2	(TG)3	6	854	859	polyprotein
CLV57	3	p2	(TG)3	6	1148	1153	polyprotein
CLV57	4	p2	(AT)3	6	1168	1173	polyprotein
CLV57	5	p2	(TG)3	6	1246	1251	polyprotein
CLV57	6	p2	(TG)3	6	1862	1867	polyprotein
CLV57	7	p2	(AG)3	6	2138	2143	polyprotein
CLV57	8	p2	(AT)3	6	2172	2177	polyprotein
CLV57	9	p3	(TGA)3	9	3013	3021	polyprotein
CLV57	10	p2	(AG)3	6	3105	3110	polyprotein
CLV57	11	p2	(TG)3	6	3678	3683	polyprotein
CLV57	12	c	(AG)3(CG)3	12	3784	3795	polyprotein
CLV57	13	p2	(CA)3	6	3820	3825	polyprotein
CLV57	14	p3	(TGG)3	9	4691	4699	polyprotein
CLV57	15	p2	(TG)3	6	4736	4741	polyprotein
CLV57	16	p2	(AT)3	6	5204	5209	polyprotein
CLV57	17	p2	(CT)3	6	5286	5291	polyprotein
CLV57	18	p2	(TG)3	6	5783	5788	polyprotein
CLV57	19	p2	(TG)3	6	6072	6077	polyprotein	VP2
CLV57	20	c	(TC)3(G)8	14	6104	6117	polyprotein	VP2
CLV57	21	p3	(GGA)3	9	6281	6289	polyprotein	VP2
CLV58	1	p3	(CTG)3	9	358	366	polyprotein
CLV58	2	p2	(AC)3	6	657	662	polyprotein
CLV58	3	p2	(AC)3	6	1080	1085	polyprotein
CLV58	4	p2	(AC)3	6	2903	2908	polyprotein
CLV58	5	p2	(TG)3	6	3816	3821	polyprotein
CLV58	6	p2	(AG)3	6	4424	4429	polyprotein
CLV58	7	p2	(CA)3	6	4747	4752	polyprotein
CLV58	8	p2	(CA)3	6	4845	4850	polyprotein
CLV58	9	p2	(GT)3	6	5152	5157	polyprotein
CLV58	10	p3	(TGG)3	9	5510	5518	polyprotein
CLV58	11	p2	(GC)3	6	6135	6140	polyprotein	VP2
CLV58	12	p1	(G)6	6	6236	6241	polyprotein	VP2
				78
CLV59	1	p2	(GT)3	6	14	19	polyprotein
CLV59	2	p3	(TGG)3	9	123	131	polyprotein
CLV59	3	p2	(GC)3	6	383	388	polyprotein
CLV59	4	p2	(CA)3	6	505	510	polyprotein
CLV59	5	p2	(TG)3	6	1371	1376	polyprotein
CLV59	6	p2	(GA)3	6	1654	1659	polyprotein
CLV59	7	p2	(AC)3	6	1682	1687	polyprotein
CLV59	8	p2	(GT)3	6	1819	1824	polyprotein
CLV59	9	p2	(CA)3	6	1945	1950	polyprotein
CLV59	10	p2	(AG)3	6	2056	2061	polyprotein
CLV59	11	p3	(GAT)3	9	2228	2236	polyprotein
CLV59	12	p2	(CT)3	6	2266	2271	polyprotein
CLV59	13	p2	(AT)4	8	2485	2492	polyprotein
CLV59	14	p2	(GC)3	6	3223	3228	polyprotein
CLV59	15	p2	(TG)4	8	3916	3923	polyprotein
CLV59	16	p2	(AG)3	6	4601	4606	polyprotein
CLV59	17	p3	(GGT)3	9	4625	4633	polyprotein
CLV59	18	p2	(CA)3	6	5347	5352	polyprotein
CLV59	19	p2	(CA)3	6	5988	5993	polyprotein
CLV59	20	p2	(TC)3	6	6034	6039	polyprotein	VP2
CLV59	21	p3	(GGA)5	15	6208	6222	polyprotein	VP2
CLV59	22	p2	(AC)3	6	6410	6415	NCS
				154
CLV60	1	p1	(C)6	6	217	222	polyprotein
CLV60	2	p1	(C)6	6	649	654	polyprotein
CLV60	3	p1	(T)6	6	875	880	polyprotein
CLV60	4	p3	(CTC)3	9	1060	1068	polyprotein
CLV60	5	p2	(AG)3	6	1282	1287	polyprotein
CLV60	6	p1	(C)6	6	1331	1336	polyprotein
CLV60	7	p2	(AG)3	6	1574	1579	polyprotein
CLV60	8	p2	(GC)3	6	1841	1846	polyprotein
CLV60	9	p3	(CGA)3	9	2063	2071	polyprotein
CLV60	10	p2	(TG)3	6	2302	2307	polyprotein
CLV60	11	p2	(TC)3	6	2506	2511	polyprotein
CLV60	12	p3	(GAA)3	9	2955	2963	polyprotein
CLV60	13	p2	(CA)3	6	3368	3373	polyprotein
CLV60	14	p2	(CA)3	6	3474	3479	polyprotein
CLV60	15	p2	(AC)3	6	3577	3582	polyprotein
CLV60	16	p2	(AG)3	6	4169	4174	polyprotein
CLV60	17	p2	(GT)3	6	4348	4353	polyprotein
CLV60	18	p2	(AG)3	6	4620	4625	polyprotein
CLV60	19	p2	(GA)3	6	4779	4784	polyprotein
CLV60	20	p2	(GA)3	6	4923	4928	polyprotein
CLV60	21	p2	(TC)4	8	5593	5600	polyprotein
CLV60	22	p2	(AG)3	6	5951	5956	polyprotein
CLV60	23	p2	(TG)3	6	6257	6262	polyprotein
CLV60	24	p2	(AG)3	6	6785	6790	VP2
CLV60	25	p2	(CA)3	6	6958	6963	VP2
				161
CLV61	1	p2	(AG)3	6	487	492	polyprotein
CLV61	2	p2	(GT)3	6	773	778	polyprotein
CLV61	3	p2	(GT)3	6	1188	1193	polyprotein
CLV61	4	p2	(AT)3	6	1217	1222	polyprotein
CLV61	5	p3	(AAC)3	9	1877	1885	polyprotein
CLV61	6	p2	(AC)3	6	2433	2438	polyprotein
CLV61	7	p2	(TC)3	6	2657	2662	polyprotein
CLV61	8	p3	(TGA)3	9	2844	2852	polyprotein
CLV61	9	p2	(CT)3	6	3766	3771	polyprotein
CLV61	10	p1	(G)7	7	4147	4153	polyprotein
CLV61	11	p2	(CT)3	6	4769	4774	polyprotein
CLV61	12	c	(TC)3attgca(AG)3	18	5760	5777	polyprotein	VP2
CLV62	1	p2	(TG)3	6	1822	1827	polyprotein
CLV62	2	p2	(CT)3	6	2657	2662	polyprotein
CLV62	3	c	(GT)3(TG)3	12	2703	2714	polyprotein
CLV62	4	p2	(TG)3	6	2767	2772	polyprotein
CLV62	5	p2	(GT)4	8	2857	2864	polyprotein
CLV62	6	p3	(GAT)3	9	2877	2885	polyprotein
CLV62	7	p2	(TG)3	6	3403	3408	polyprotein
CLV62	8	p1	(C)6	6	3710	3715	polyprotein
CLV62	9	p2	(GA)3	6	3979	3984	polyprotein
CLV62	10	p2	(TC)3	6	4042	4047	polyprotein
CLV62	11	p2	(TG)3	6	4205	4210	polyprotein
CLV62	12	p2	(CA)3	6	4356	4361	polyprotein
CLV62	13	p2	(CT)3	6	4431	4436	polyprotein
CLV62	14	p3	(AGA)3	9	4490	4498	polyprotein
CLV62	15	p2	(AT)3	6	4897	4902	polyprotein
CLV62	16	p3	(TGA)3	9	4998	5006	polyprotein
CLV62	17	p3	(GGC)3	9	5373	5381	polyprotein
CLV62	18	p2	(GA)3	6	5539	5544	polyprotein
CLV62	19	p1	(G)6	6	6420	6425	polyprotein
CLV62	20	p2	(CT)3	6	6832	6837	polyprotein
CLV62	21	p3	(CGC)3	9	7122	7130	polyprotein
CLV62	22	p3	(GCA)4	12	7170	7181	VP2
