# Supplementary material for: Microsatellite diversity and complexity in the viral genomes of the family Caliciviridae
Source: J Genet Eng Biotechnol. 2023 Nov 24;21:140. doi: 10.1186/s43141-023-00582-x (PMC10673786; doi:10.1186/s43141-023-00582-x)
Supplement: Supplementary file 3 — Additional file 3. SSR incidence, tract size, composition and location in Caliciviridae genomes. [file 43141_2023_582_MOESM3_ESM.xlsx]

## Sheet: Sheet1
Supplementary file 3: Details of SSRs extracted and their distribution across proteins in CV genomes
Genome Serial No.	MONO Rep Incidence	MONO Tract-size	DI Rep Incidence	DI Tract-size	TRI Rep Incidence	TRI Tract-size	TETRA Rep Incidence	TETRA Tract-size	PENTA Rep Incidence	PENTA Tract-size	HEXA Rep Incidence	HEXA Tract-size	Grand Total Rep Incidence	Grand Total Tract-size	A SSR Rep Incidence	A SSR Tract-size	C Rep Incidence	C Tract-size	G Rep Incidence	G Tract-size	T Rep Incidence	T Tract-size	MONO TOTAL Rep Incidence	Mono Total Tract-size	GC% Of Mono Rep Incidence	AT% Of Mono Rep Incidence	GC% Of Mono Tract Size	AT% Of Mono Tract Size	AT/TA Rep Incidence	AT/TA Tract-size	CA/AC Rep Incidence	CA/AC Tract-size	AG/GA Rep Incidence	AG/GA Tract-size	CT/TC Rep Incidence	CT/TC Tract-size	GT/TG Rep Incidence	GT/TG Tract-size	CG Rep Incidence	CG Tract-size	GC Rep Incidence	GC Tract-size	CG/GC Rep Incidence	CG/GC Tract-size	DI Total Rep Incidence	DI Total Tract-size	MONO CDS	DI CDS	TRI CDS
CLV01	6	37	15	90	7	63	0	0	0	0	0	0	28	190	0	0	5	30	1	7	0	0	6	37	100	0	100	0	0	0	5	30	0	0	9	54	0	0	0	0	1	6	1	6	15	90	6	15	7
CLV02	2	13	15	96	3	27	0	0	0	0	0	0	20	136	0	0	1	7	1	6	0	0	2	13	100	0	100	0	0	0	5	32	2	12	1	6	5	32	1	6	1	8	2	14	15	96	2	15	3
CLV03	1	6	15	90	2	18	0	0	0	0	0	0	18	114	0	0	0	0	1	6	0	0	1	6	100	0	100	0	0	0	4	24	3	18	0	0	7	42	1	6	0	0	1	6	15	90	1	15	2
CLV04	4	26	7	44	0	0	0	0	0	0	0	0	11	70	0	0	3	19	1	7	0	0	4	26	100	0	100	0	2	12	1	6	3	18	0	0	0	0	1	8	0	0	1	8	7	44	4	7	0
CLV05	1	6	19	118	4	36	0	0	0	0	0	0	24	160	0	0	1	6	0	0	0	0	1	6	100	0	100	0	2	12	6	38	0	0	5	30	3	20	0	0	3	18	3	18	19	118	1	17	4
CLV06	4	24	15	98	2	18	0	0	0	0	0	0	21	140	0	0	3	18	0	0	1	6	4	24	75	25	75	25	0	0	5	32	0	0	5	32	2	16	1	6	2	12	3	18	15	98	4	13	1
CLV07	5	31	14	86	6	57	0	0	0	0	0	0	25	174	0	0	3	19	2	12	0	0	5	31	100	0	100	0	1	8	3	18	2	12	0	0	3	18	4	24	1	6	5	30	14	86	5	13	6
CLV08	4	24	9	56	9	84	0	0	0	0	0	0	22	164	0	0	2	12	2	12	0	0	4	24	100	0	100	0	0	0	1	6	1	6	0	0	4	24	1	8	2	12	3	20	9	56	4	8	9
CLV09	4	25	11	66	5	45	0	0	0	0	0	0	20	136	0	0	2	12	1	6	1	7	4	25	75	25	72	28	0	0	1	6	0	0	1	6	2	12	5	30	2	12	7	42	11	66	4	11	5
CLV10	7	44	16	98	6	54	0	0	0	0	0	0	29	196	0	0	5	31	2	13	0	0	7	44	100	0	100	0	1	6	6	36	3	18	3	18	3	20	0	0	0	0	0	0	16	98	7	16	6
CLV11	7	42	12	72	8	72	0	0	0	0	0	0	27	186	0	0	3	18	4	24	0	0	7	42	100	0	100	0	0	0	4	24	3	18	2	12	2	12	0	0	1	6	1	6	12	72	7	12	8
CLV12	8	50	11	68	3	27	0	0	0	0	0	0	22	145	0	0	4	26	4	24	0	0	8	50	100	0	100	0	0	0	2	12	2	12	3	20	3	18	0	0	1	6	1	6	11	68	8	11	3
CLV13	9	55	14	84	5	45	0	0	0	0	0	0	28	184	0	0	7	43	2	12	0	0	9	55	100	0	100	0	0	0	2	12	4	24	2	12	2	12	2	12	2	12	4	24	14	84	9	14	5
CLV14	5	32	9	56	5	45	1	12	0	0	0	0	20	145	0	0	5	32	0	0	0	0	5	32	100	0	100	0	0	0	1	6	2	14	3	18	1	6	2	12	0	0	2	12	9	56	5	9	5
CLV15	12	80	12	76	3	27	0	0	0	0	0	0	27	183	0	0	11	74	1	6	0	0	12	80	100	0	100	0	0	0	3	18	0	0	4	24	1	6	1	6	3	22	4	28	12	76	12	12	3
CLV16	5	33	18	108	5	45	0	0	0	0	0	0	28	186	0	0	4	27	1	6	0	0	5	33	100	0	100	0	1	6	7	42	5	30	2	12	2	12	0	0	1	6	1	6	18	108	4	19	5
CLV17	3	20	20	122	0	0	0	0	0	0	0	0	23	142	0	0	1	7	2	13	0	0	3	20	100	0	100	0	2	12	6	36	1	6	7	42	4	26	0	0	0	0	0	0	20	122	3	20	0
CLV18	1	6	12	76	4	36	0	0	0	0	0	0	17	118	0	0	0	0	1	6	0	0	1	6	100	0	100	0	1	6	4	24	0	0	5	32	2	14	0	0	0	0	0	0	12	76	1	12	4
CLV19	0	0	8	48	3	27	0	0	0	0	0	0	11	75	0	0	0	0	0	0	0	0	0	0	0	0	0	0	1	6	1	6	0	0	2	12	2	12	2	12	0	0	2	12	8	48	0	8	3
CLV20	1	6	22	134	3	30	0	0	0	0	0	0	26	170	0	0	0	0	1	6	0	0	1	6	100	0	100	0	0	0	11	66	1	6	2	12	7	44	0	0	1	6	1	6	22	134	1	22	3
CLV21	0	0	21	126	5	45	0	0	0	0	0	0	26	171	0	0	0	0	0	0	0	0	0	0	0	0	0	0	2	12	8	48	2	12	3	18	6	36	0	0	0	0	0	0	21	126	0	21	5
CLV22	4	28	10	62	2	18	0	0	1	15	0	0	17	123	0	0	3	18	1	10	0	0	4	28	100	0	100	0	0	0	7	44	1	6	1	6	1	6	0	0	0	0	0	0	10	62	4	10	2
CLV23	5	30	21	130	3	27	0	0	0	0	0	0	29	187	1	6	3	18	1	6	0	0	5	30	80	20	80	20	0	0	9	58	1	6	0	0	7	42	2	12	2	12	4	24	21	130	5	21	3
CLV24	5	32	13	84	2	18	0	0	1	15	0	0	21	149	0	0	3	19	2	13	0	0	5	32	100	0	100	0	0	0	5	36	1	6	2	12	1	6	2	12	2	12	4	24	13	84	5	13	2
CLV25	2	13	18	108	1	9	1	12	0	0	0	0	22	142	0	0	1	6	1	7	0	0	2	13	100	0	100	0	0	0	6	36	1	6	4	24	3	18	0	0	4	24	4	24	18	108	2	18	1
CLV26	5	34	13	78	6	60	0	0	0	0	0	0	24	172	0	0	4	25	1	9	0	0	5	34	100	0	100	0	0	0	5	30	0	0	1	6	7	42	0	0	0	0	0	0	13	78	5	13	6
CLV27	7	62	14	90	3	27	0	0	0	0	0	0	24	179	2	31	3	18	2	13	0	0	7	62	71.4286	28.5714	50	50	0	0	4	28	2	14	4	24	3	18	0	0	1	6	1	6	14	90	6	14	3
CLV28	1	6	16	102	3	30	0	0	0	0	0	0	20	138	0	0	1	6	0	0	0	0	1	6	100	0	100	0	3	18	3	18	0	0	4	26	4	26	0	0	2	14	2	14	16	102	1	14	3
CLV29	3	23	13	80	2	18	0	0	0	0	0	0	18	121	1	7	2	16	0	0	0	0	3	23	66.6667	33.3333	69.5652	30.4348	1	6	6	38	2	12	3	18	1	6	0	0	0	0	0	0	13	80	3	12	2
CLV30	0	0	11	68	0	0	0	0	0	0	0	0	11	68	0	0	0	0	0	0	0	0	0	0	0	0	0	0	0	0	1	6	3	20	2	12	4	24	1	6	0	0	1	6	11	68	0	11	0
CLV31	1	6	12	74	2	18	0	0	0	0	0	0	15	98	0	0	0	0	1	6	0	0	1	6	100	0	100	0	0	0	2	12	3	20	3	18	4	24	0	0	0	0	0	0	12	74	1	12	2
CLV32	2	24	21	128	2	21	0	0	0	0	0	0	25	173	1	18	0	0	1	6	0	0	2	24	50	50	25	75	0	0	4	26	3	18	8	48	5	30	0	0	1	6	1	6	21	128	1	21	2
CLV33	1	12	15	92	5	45	0	0	0	0	0	0	21	149	1	12	0	0	0	0	0	0	1	12	0	100	0	100	0	0	4	24	2	12	7	44	0	0	1	6	1	6	2	12	15	92	0	15	5
CLV34	7	45	16	102	3	30	0	0	0	0	0	0	26	177	1	6	5	33	1	6	0	0	7	45	85.7143	14.2857	86.6667	13.3333	0	0	4	26	1	6	8	52	2	12	0	0	1	6	1	6	16	102	6	15	3
CLV35	2	18	14	84	3	27	0	0	0	0	0	0	19	129	1	12	0	0	1	6	0	0	2	18	50	50	33.3333	66.6667	1	6	6	36	1	6	2	12	2	12	1	6	1	6	2	12	14	84	1	14	3
CLV36	5	33	19	116	5	45	0	0	0	0	0	0	29	194	0	0	5	33	0	0	0	0	5	33	100	0	100	0	0	0	7	42	0	0	7	42	0	0	2	12	3	20	5	32	19	116	3	19	5
CLV37	2	12	13	82	2	18	0	0	0	0	0	0	17	112	0	0	0	0	2	12	0	0	2	12	100	0	100	0	1	6	1	6	1	6	3	20	5	32	0	0	2	12	2	12	13	82	1	12	2
CLV38	1	10	12	72	3	27	0	0	0	0	0	0	16	109	0	0	0	0	1	10	0	0	1	10	100	0	100	0	0	0	4	24	0	0	1	6	6	36	0	0	1	6	1	6	12	72	1	12	3
CLV39	5	32	17	104	1	9	0	0	0	0	0	0	23	145	0	0	2	13	3	19	0	0	5	32	100	0	100	0	1	6	2	14	4	24	6	36	3	18	1	6	0	0	1	6	17	104	5	16	1
CLV40	3	19	14	86	5	45	0	0	0	0	0	0	22	150	0	0	2	12	1	7	0	0	3	19	100	0	100	0	1	6	1	6	6	36	1	6	0	0	2	12	3	20	5	32	14	86	3	14	5
CLV41	5	36	23	148	4	36	0	0	0	0	0	0	32	220	0	0	2	13	3	23	0	0	5	36	100	0	100	0	0	0	1	6	2	18	1	6	3	18	9	58	7	42	16	100	23	148	5	23	4
CLV42	12	75	12	74	3	27	1	12	0	0	0	0	28	188	3	19	0	0	2	12	7	44	12	75	16.6667	83.3333	16	84	2	12	0	0	2	12	2	12	6	38	0	0	0	0	0	0	12	74	12	12	3
CLV43	1	6	19	122	3	30	0	0	0	0	0	0	23	158	0	0	0	0	1	6	0	0	1	6	100	0	100	0	0	0	10	62	0	0	2	12	7	48	0	0	0	0	0	0	19	122	1	16	3
CLV44	2	13	19	114	1	9	0	0	0	0	0	0	22	136	0	0	0	0	2	13	0	0	2	13	100	0	100	0	2	12	6	36	2	12	1	6	6	36	0	0	2	12	2	12	19	114	2	18	1
CLV45	3	19	9	54	3	27	0	0	0	0	0	0	15	100	1	6	1	7	1	6	0	0	3	19	66.6667	33.3333	68.4211	31.5789	1	6	0	0	0	0	2	12	1	6	2	12	3	18	5	30	9	54	3	8	3
CLV46	2	12	8	48	2	18	0	0	0	0	0	0	12	78	0	0	1	6	1	6	0	0	2	12	100	0	100	0	0	0	4	24	1	6	1	6	2	12	0	0	0	0	0	0	8	48	2	6	2
CLV47	6	38	19	114	3	30	0	0	0	0	0	0	28	182	0	0	3	20	2	12	1	6	6	38	83.3333	16.6667	84.2105	15.7895	1	6	1	6	2	12	9	54	4	24	0	0	2	12	2	12	19	114	5	17	3
CLV48	3	18	11	66	2	18	0	0	0	0	0	0	16	102	0	0	2	12	1	6	0	0	3	18	100	0	100	0	1	6	5	30	1	6	0	0	3	18	1	6	0	0	1	6	11	66	3	11	2
CLV49	3	18	4	24	3	27	0	0	0	0	0	0	10	69	0	0	3	18	0	0	0	0	3	18	100	0	100	0	0	0	3	18	0	0	1	6	0	0	0	0	0	0	0	0	4	24	3	4	3
CLV50	3	18	13	80	4	36	0	0	0	0	0	0	20	134	0	0	3	18	0	0	0	0	3	18	100	0	100	0	1	6	4	24	3	18	3	20	0	0	1	6	1	6	2	12	13	80	3	12	4
CLV51	3	20	13	82	5	45	0	0	0	0	0	0	21	147	0	0	2	13	1	7	0	0	3	20	100	0	100	0	0	0	1	6	4	24	0	0	5	34	1	6	2	12	3	18	13	82	3	13	5
CLV52	6	38	12	72	2	18	0	0	0	0	0	0	20	128	0	0	4	26	2	12	0	0	6	38	100	0	100	0	0	0	2	12	2	12	4	24	4	24	0	0	0	0	0	0	12	72	6	12	2
CLV53	2	12	19	118	1	9	0	0	0	0	0	0	22	139	0	0	0	0	2	12	0	0	2	12	100	0	100	0	0	0	8	50	2	14	0	0	6	36	1	6	2	12	3	18	19	118	2	18	1
CLV54	3	18	15	90	2	18	1	12	0	0	0	0	21	138	1	6	2	12	0	0	0	0	3	18	66.6667	33.3333	66.6667	33.3333	1	6	3	18	1	6	1	6	6	36	0	0	3	18	3	18	15	90	2	15	2
CLV55	3	18	15	90	4	36	0	0	0	0	0	0	22	144	0	0	2	12	1	6	0	0	3	18	100	0	100	0	0	0	3	18	1	6	8	48	3	18	0	0	0	0	0	0	15	90	3	15	4
CLV56	4	24	14	88	3	27	0	0	0	0	0	0	21	139	0	0	3	18	1	6	0	0	4	24	100	0	100	0	3	18	3	18	2	12	1	6	3	20	1	8	1	6	2	14	14	88	4	13	3
CLV57	0	0	16	96	3	27	0	0	0	0	0	0	19	123	0	0	0	0	0	0	0	0	0	0	0	0	0	0	3	18	2	12	2	12	1	6	8	48	0	0	0	0	0	0	16	96	3	16	0
CLV58	1	6	9	54	2	18	0	0	0	0	0	0	12	78	0	0	0	0	1	6	0	0	1	6	100	0	100	0	0	0	5	30	1	6	0	0	2	12	0	0	1	6	1	6	9	54	1	9	2
CLV59	0	0	18	112	4	42	0	0	0	0	0	0	22	154	0	0	0	0	0	0	0	0	0	0	0	0	0	0	1	8	6	36	3	18	2	12	4	26	0	0	2	12	2	12	18	112	0	17	4
CLV60	4	24	18	110	3	27	0	0	0	0	0	0	25	161	0	0	3	18	1	6	0	0	4	24	100	0	100	0	0	0	4	24	8	48	2	14	3	18	0	0	1	6	1	6	18	110	4	18	3
CLV61	1	7	8	48	2	18	0	0	0	0	0	0	11	73	0	0	0	0	1	7	0	0	1	7	100	0	100	0	1	6	1	6	1	6	3	18	2	12	0	0	0	0	0	0	8	48	1	8	2
CLV62	2	12	13	80	6	57	0	0	0	0	0	0	21	149	0	0	1	6	1	6	0	0	2	12	100	0	100	0	1	6	1	6	2	12	4	24	5	32	0	0	0	0	0	0	13	80	2	13	6
	219	1431	884	5438	206	1893	4	48	2	30	0	0	1315	8840	13	123	126	797	70	448	10	63	219	1431					39	238	240	1474	108	664	174	1064	202	1250	49	304	72	444	121	748	884	5438
[truncated: 45 more columns]
