# Supplementary material for: Microsatellite diversity and complexity in the viral genomes of the family Caliciviridae
Source: J Genet Eng Biotechnol. 2023 Nov 24;21:140. doi: 10.1186/s43141-023-00582-x (PMC10673786; doi:10.1186/s43141-023-00582-x)
Supplement: Supplementary file 4 — Additional file 4. SSR density range of genes of Caliciviridae genomes. [file 43141_2023_582_MOESM4_ESM.xlsx]

## Sheet: Sheet1
Supplementary file 4: SSR density range of genes of Caliciviridae genomes
Genome ID	Genome size (Kb)	CDS size	CDS SSRs	CDS SSR density	NCS size	NCS SSRs	NCS SSR density	Max Gene SSR density	Gene/CDS name	Min Gene SSR density	Gene/CDS name
CLV01	7.908	7800	28	0.00358974	0	0	0	6.94444	putative minor capsid protein	3.17186	polyprotein
CLV02	7.442	7350	20	0.00272109	0	0	0	2.89855	ORF2	2.71235	orf1
CLV03	7.437	7389	18	0.00243605	0	0	0	2.55864	RDRP
CLV04	6.564	6699	11	0.00164204	0	0	0	2.82486	putative minor structural protein	1.57604	polyprotien
CLV05	7.656	7539	22	0.00291816	117	2	0.017094	4.80769	small basic protein	2.74765	polyprotien
CLV06	8.013	7785	18	0.00231214	228	3	0.0131579	2.42424	small basic protein	2.29885	polyprotein
CLV07	7.454	7311	24	0.00328272	821	1	0.00121803	3.61827	polyprotein
CLV08	7.453	7311	21	0.00287238	142	1	0.00704225	2.94985	VP2 minor capsid protein	2.86447	polyprotein
CLV09	7.484	7338	20	0.00272554	0	0	0	3.04414	minor capsid protein	2.69421	polyprotein
CLV10	7.654	7602	29	0.00381479	0	0	0	58.8235	nonstructural polyprotein/58 kd capsid protein	3.13873	58 kd capsid protein
CLV11	7.555	7527	27	0.00358709	0	0	0	3.71747	orf3	3.52941	polyprotein
CLV12	7.556	7527	22	0.00292281	0	0	0	3.71747	ORF3 protein	2.7451	non-structural polyprotein
CLV13	7.338	7275	28	0.0038488	0	0	0	4.36248	viral non-structural polyprotein	2.5641	structural capsid protein
CLV14	7.371	7305	20	0.00273785	0	0	0	3.18979	small basic protein	2.56714	polyprotein
CLV15	7.637	7503	27	0.00359856	0	0	0	4.33412	ORF1 polyprotein	3.1506	VP1 capsid protein
CLV16	7.551	7497	28	0.00373483	0	0	0	4.12007	polyprotein	2.73598	VP2
CLV17	6.714	6606	23	0.00348168	0	0	0	3.91344	nonstructural polyprotein	2.49221	capsid protein
CLV18	6.807	6870	17	0.00247453	0	0	0	7.93651	capsid protein VP2	1.82149	capsid protein VP1
CLV19	7.443	7464	15	0.00200965	0	0	0	1.55236	polyprotein
CLV20	7.433	7830	26	0.00332056	0	0	0	3.35963	VP1	1.19403	VP1/unknown
CLV21	7.431	7827	26	0.00332183	0	0	0	4.01606	hypothetical protein	1.19332	polyprotein/hypothetical protein
CLV22	7.49	7338	16	0.00218043	647	1	0.0015456	2.33816	polyprotein
CLV23	7.32	7260	29	0.00399449	0	0	0	4.0404	small basic protein	3.99113	polyprotein
CLV24	7.427	7806	20	0.00256213	111	1	0.00900901	2.64085	polyprotein	0.607533	polyprotein/ORF3
CLV25	7.5	7875	22	0.00279365	0	0	0	3.99202	ORF2	1.17647	ORF1/ORF3
CLV26	7.198	7164	24	0.00335008	0	0	0	3.60523	polyprotein
CLV27	6.434	6393	23	0.00359768	494	1	0.00202429	3.87205	polyprotein
CLV28	7.69	7308	18	0.00246305	383	2	0.00522193	2.83447	nonstructural protein	1.48883	capsid precursor protein
CLV29	8.284	8085	17	0.00210266	203	1	0.00492611	3.003	small basic protein	1.94828	non-structural polyprotein
CLV30	8.091	7929	11	0.00138731	0	0	0	2.47525	small structural protein	1.10072	non-structural polyprotein
CLV31	8.45	8277	15	0.00181225	0	0	0	2.46914	minor structural protein	1.443	capsid protein
CLV32	8.427	8058	24	0.00297841	546	1	0.0018315	3.91581	ORF2 protein	2.74066	ORF1 protein
CLV33	8.489	8364	20	0.0023912	536	1	0.00186567	2.74066	non-structural polyprotein	1.89125	capsid protein precursor
CLV34	8.724	8436	24	0.00284495	285	2	0.00701754	2.89965	polyprotein	1.97239	small basic protein
CLV35	8.376	8232	18	0.00218659	558	1	0.00179211	2.61506	non-structural polyprotein	1.44092	capsid protein
CLV36	8.509	7767	27	0.00347625	742	2	0.00269542	3.51173	polyprotein	3.08642	VP2
CLV37	6.981	6981	15	0.00214869	441	2	0.00453515	6.49351	polyprotein/vp2	1.98777	polyprotein
CLV38	6.847	7017	16	0.00228018	0	0	0	8.09717	polyprotein/vp2	2.1585	polyprotein
CLV39	6.816	6624	22	0.00332126	192	1	0.00520833	3.32126	polyprotein
CLV40	8.522	10461	22	0.00210305	0	0	0	2.40994	polyprotein	1.15674	polyprotein/hypothetical protein 1
CLV41	7.365	7380	32	0.00433604	0	0	0	6.36943	polyprotein/VP2	4.4733	polyprotein
CLV42	7.367	7479	28	0.00374382	0	0	0	3.7437	polyprotein	3.72439	VP2
CLV43	8.449	8109	20	0.0024664	340	3	0.00882353	3.50877	small basic protein	2.34353	polyprotein
CLV44	6.799	8631	21	0.00243309	57	1	0.0175439	3.71747	polyprotein/VP2	1.57646	polyprotein/hypothetical protein 1
CLV45	7.38	7395	14	0.00189317	351	1	0.002849	1.99175	polyprotein
CLV46	8.127	7395	10	0.00135227	732	2	0.00273224	1.35227	polyprotein
CLV47	8.798	7842	25	0.00318796	957	3	0.0031348	3.22581	VP2	3.18515	polyprotein
CLV48	7.95	7953	16	0.00201182	0	0	0	2.04108	polyprotein
CLV49	8.741	8700	10	0.00114943	0	0	0	1.27518	polyprotein
CLV50	7.478	7464	19	0.00254555	99	1	0.010101	2.59067	polyprotein	1.93798	VP2
CLV51	7.725	7662	21	0.0027408	0	0	0	2.93501	polyprotein
CLV52	7.405	7488	20	0.00267094	0	0	0	2.76928	polyprotein	1.5949	VP2
CLV53	7.003	7113	21	0.00295234	155	1	0.00645161	3.21691	polyprotein
CLV54	7.535	7791	20	0.00256706	9	1	0.111111	5.7971	polyprotein/VP2	2.19931	polyprotein
CLV55	8.034	7473	22	0.00294393	0	0	0	2.94393	polyprotein
CLV56	7.212	7221	20	0.0027697	166	1	0.0060241	5.71429	polyprotein/VP1	2.77413	polyprotein
CLV57	6.479	6627	19	0.00286706	0	0	0	8	polyprotein/VP2	2.70873	polyprotein
CLV58	6.584	6990	12	0.00171674	0	0	0	4.88998	polyprotein/VP2	1.56814	polyprotein
CLV59	6.435	6627	21	0.00316885	7	1	0.142857	7.63359	polyprotein/VP2	3.03903	polyprotein
CLV60	7.091	7119	25	0.00351173	0	0	0	4.97512	VP2	3.42313	polyprotein
CLV61	6.273	7119	11	0.00154516	0	0	0	1.91471	polyprotein
CLV62	7.655	7653	23	0.00300536	0	0	0	2.79291	polyprotein	2.03252	VP2
